# Supplementary material for: Effects of species and sex on the gut microbiome of four laboratory-reared fruit fly lines (Diptera: Tephritidae) using full-length 16S rRNA PacBio Kinnex sequencing
Source: BMC Microbiol. 2025 Jul 28;25:455. doi: 10.1186/s12866-025-04025-0 (PMC12306104; doi:10.1186/s12866-025-04025-0)
Supplement: Supplementary file 3 — Supplementary Material 3 [file 12866_2025_4025_MOESM3_ESM.xlsx]

## Sheet: Sheet1
Supplemental Table 2: Sample metrics passing filters
sample-id	species	sex	replicate	input (primers trimmed)	filtered (q >= 20)	% input passed filter	denoised	non-chimeric	% non-chimeric
LAT_F_10F-18R	Lat	F	1	139737	76246	54.56	75566	71246	50.99
LAT_F_10F-19R	Lat	F	1	171784	93576	54.47	92297	86453	50.33
LAT_F_10F-20R	Lat	F	1	92481	50273	54.36	49801	47606	51.48
LAT_F_11F-13R	Lat	F	1	157619	86010	54.57	84555	80194	50.88
LAT_F_11F-14R	Lat	F	1	178404	97149	54.45	96319	87478	49.03
LAT_M_1F-14R	Lat	M	1	331862	194519	58.61	193670	189072	56.97
LAT_M_1F-15R	Lat	M	1	367652	210004	57.12	208803	194757	52.97
LAT_M_1F-16R	Lat	M	1	379954	214205	56.38	213284	204214	53.75
LAT_M_1F-17R	Lat	M	1	388925	222198	57.13	221064	209154	53.78
LAT_M_9F-20R	Lat	M	1	181141	99712	55.05	98818	92400	51.01
LAT_F_1F-18R	Lat	F	2	111826	60427	54.04	59917	58837	52.61
LAT_F_1F-19R	Lat	F	2	251354	138580	55.13	137495	133885	53.27
LAT_F_1F-20R	Lat	F	2	194684	110933	56.98	108825	95183	48.89
LAT_F_2F-13R	Lat	F	2	75928	41200	54.26	40608	39581	52.13
LAT_F_6F-13R	Lat	F	2	108650	60327	55.52	59667	59001	54.3
LAT_M_10F-13R	Lat	M	2	141364	77369	54.73	76497	71313	50.45
LAT_M_10F-14R	Lat	M	2	131639	72429	55.02	71554	67247	51.08
LAT_M_10F-15R	Lat	M	2	90792	49608	54.64	48671	47325	52.12
LAT_M_10F-16R	Lat	M	2	170864	93256	54.58	92285	84418	49.41
LAT_M_1F-13R	Lat	M	2	465110	266063	57.2	264739	248719	53.48
MF_Lat_F_Wk36F14R	Lat	F	3	36222	21955	60.61	21380	20937	57.8
MF_Lat_F_Wk36F15R	Lat	F	3	41783	25488	61	25023	24666	59.03
MF_Lat_F_Wk36F16R	Lat	F	3	60589	37027	61.11	36598	36133	59.64
MF_Lat_F_Wk36F17R	Lat	F	3	77150	47621	61.73	47127	45619	59.13
MF_Lat_F_Wk36F18R	Lat	F	3	31516	19394	61.54	18969	18271	57.97
MF_Lat_M_Wk36F19R	Lat	M	3	99097	62091	62.66	61486	57566	58.09
MF_Lat_M_Wk36F20R	Lat	M	3	186953	117302	62.74	116766	112162	59.99
MF_Lat_M_Wk37F13R	Lat	M	3	174639	109631	62.78	109057	104930	60.08
MF_Lat_M_Wk37F14R	Lat	M	3	179331	112503	62.73	111659	104187	58.1
MF_Lat_M_Wk37F15R	Lat	M	3	157934	98958	62.66	98446	94533	59.86
MF_Lat_F_Wk411F17R	Lat	F	4	1462	800	54.72	584	528	36.11
MF_Lat_F_Wk411F18R	Lat	F	4	22943	14144	61.65	13830	13668	59.57
MF_Lat_F_Wk411F19R	Lat	F	4	21086	12938	61.36	12712	12443	59.01
MF_Lat_F_Wk411F20R	Lat	F	4	44032	26935	61.17	26642	26114	59.31
MF_Lat_F_Wk412F13R	Lat	F	4	195395	122650	62.77	121570	113464	58.07
MF_Lat_M_Wk412F14R	Lat	M	4	195395	122650	62.77	121570	113464	58.07
MF_Lat_M_Wk412F15R	Lat	M	4	137763	86256	62.61	85196	79747	57.89
MF_Lat_M_Wk412F16R	Lat	M	4	103697	64992	62.67	64098	59844	57.71
MF_Lat_M_Wk412F17R	Lat	M	4	63127	39397	62.41	38828	36877	58.42
MF_Lat_M_Wk412F18R	Lat	M	4	113704	71464	62.85	70721	66680	58.64
MED_F_2F-20R	Med	F	1	131777	74737	56.71	73227	61976	47.03
MED_F_3F-13R	Med	F	1	332123	190106	57.24	189169	178623	53.78
MED_F_3F-14R	Med	F	1	217808	124243	57.04	123518	118273	54.3
MED_F_3F-15R	Med	F	1	269871	153892	57.02	153057	144254	53.45
MED_F_3F-16R	Med	F	1	327847	187381	57.16	186435	177140	54.03
MED_M_2F-15R	Med	M	1	294429	168731	57.31	167845	159640	54.22
MED_M_2F-16R	Med	M	1	357806	203304	56.82	202210	189089	52.85
MED_M_2F-17R	Med	M	1	296304	168793	56.97	167663	156037	52.66
MED_M_2F-18R	Med	M	1	327498	186259	56.87	185145	172809	52.77
MED_M_2F-19R	Med	M	1	343110	196729	57.34	195117	184638	53.81
MED_F_12F-13R	Med	F	2	251639	143799	57.14	142819	138373	54.99
MED_F_12F-14R	Med	F	2	188305	107480	57.08	106709	103393	54.91
MED_F_12F-15R	Med	F	2	135214	77371	57.22	76629	74875	55.38
MED_F_12F-16R	Med	F	2	204344	116570	57.05	115479	109990	53.83
MED_F_12F-17R	Med	F	2	213998	123909	57.9	122793	119479	55.83
MED_M_11F-15R	Med	M	2	173929	99011	56.93	98289	94930	54.58
MED_M_11F-16R	Med	M	2	203054	114687	56.48	113873	108597	53.48
MED_M_11F-17R	Med	M	2	240152	136963	57.03	136097	129091	53.75
MED_M_11F-18R	Med	M	2	288849	164184	56.84	163025	152297	52.73
MED_M_11F-19R	Med	M	2	261714	148251	56.65	145931	131169	50.12
MF_Med_F_Wk32F13R	Med	F	3	106036	66644	62.85	66072	64283	60.62
MF_Med_F_Wk32F14R	Med	F	3	142169	88487	62.24	87646	82684	58.16
MF_Med_F_Wk32F15R	Med	F	3	67789	42126	62.14	41536	39837	58.77
MF_Med_F_Wk32F16R	Med	F	3	88168	55534	62.99	54958	53739	60.95
MF_Med_F_Wk32F17R	Med	F	3	95961	60354	62.89	59763	57752	60.18
MF_Med_M_Wk32F18R	Med	M	3	55817	34443	61.71	33960	32982	59.09
MF_Med_M_Wk32F19R	Med	M	3	79136	48834	61.71	48417	46883	59.24
MF_Med_M_Wk33F13R	Med	M	3	93746	57525	61.36	56941	53794	57.38
MF_Med_M_Wk33F14R	Med	M	3	220743	137862	62.45	136904	131715	59.67
MF_Med_M_Wk33F15R	Med	M	3	113931	70026	61.46	69401	65738	57.7
MF_Med_F_Wk47F17R	Med	F	4	96096	60575	63.04	59928	58552	60.93
MF_Med_F_Wk47F18R	Med	F	4	53534	33436	62.46	33131	32338	60.41
MF_Med_F_Wk47F19R	Med	F	4	68752	43193	62.82	42809	41223	59.96
MF_Med_F_Wk47F20R	Med	F	4	70490	44338	62.9	44052	43440	61.63
MF_Med_F_Wk48F13R	Med	F	4	191446	120776	63.09	120199	116386	60.79
MF_Med_M_Wk48F14R	Med	M	4	199356	124550	62.48	123806	117373	58.88
MF_Med_M_Wk48F15R	Med	M	4	127831	79733	62.37	79219	75312	58.92
MF_Med_M_Wk48F16R	Med	M	4	148415	92592	62.39	91965	87248	58.79
MF_Med_M_Wk48F17R	Med	M	4	134308	84572	62.97	84014	79874	59.47
MF_Med_M_Wk48F18R	Med	M	4	142003	89003	62.68	88505	83894	59.08
ORI_F_5F-16R	Ori	F	1	314996	178755	56.75	175117	148733	47.22
ORI_F_5F-17R	Ori	F	1	272591	154338	56.62	152232	138131	50.67
ORI_F_5F-18R	Ori	F	1	338203	193400	57.18	188155	153164	45.29
ORI_F_5F-19R	Ori	F	1	369738	212992	57.61	208168	172196	46.57
ORI_F_5F-20R	Ori	F	1	362843	204668	56.41	197776	156109	43.02
ORI_F_6F-21R	Ori	F	1	71471	40299	56.39	40002	38663	54.1
ORI_M_4F-19R	Ori	M	1	409964	236039	57.58	230333	196112	47.84
ORI_M_4F-20R	Ori	M	1	347841	198939	57.19	190230	141767	40.76
ORI_M_4F-21R	Ori	M	1	59271	33142	55.92	32646	31183	52.61
ORI_M_5F-13R	Ori	M	1	369886	213238	57.65	208483	173282	46.85
ORI_M_5F-14R	Ori	M	1	284004	163783	57.67	161474	146844	51.7
ORI_M_5F-15R	Ori	M	1	308335	177443	57.55	175454	161676	52.44
ORI_F_7F-19R	Ori	F	2	270978	149283	55.09	147027	138294	51.04
ORI_F_7F-20R	Ori	F	2	284326	161865	56.93	159325	140197	49.31
ORI_F_8F-13R	Ori	F	2	222865	124353	55.8	122825	112996	50.7
ORI_F_8F-14R	Ori	F	2	204314	115294	56.43	113457	101408	49.63
ORI_F_8F-15R	Ori	F	2	250420	141325	56.44	137699	113669	45.39
ORI_M_7F-13R	Ori	M	2	236802	131005	55.32	129194	115604	48.82
ORI_M_7F-14R	Ori	M	2	281399	162070	57.59	158644	137861	48.99
ORI_M_7F-15R	Ori	M	2	246881	140583	56.94	137648	121521	49.22
ORI_M_7F-16R	Ori	M	2	314538	179435	57.05	176335	154673	49.17
ORI_M_7F-17R	Ori	M	2	285804	162834	56.97	159228	137862	48.24
MF_Ori_F_Wk33F16R	Ori	F	3	114319	71693	62.71	68418	55820	48.83
MF_Ori_F_Wk33F17R	Ori	F	3	118600	74776	63.05	72804	62699	52.87
MF_Ori_F_Wk33F18R	Ori	F	3	117582	73636	62.63	70851	59273	50.41
MF_Ori_F_Wk33F19R	Ori	F	3	79169	49716	62.8	47836	39831	50.31
MF_Ori_F_Wk33F20R	Ori	F	3	109589	68706	62.69	65189	53074	48.43
MF_Ori_M_Wk34F14R	Ori	M	3	161074	102650	63.73	99805	86748	53.86
MF_Ori_M_Wk34F15R	Ori	M	3	123717	77688	62.79	75310	64180	51.88
MF_Ori_M_Wk34F16R	Ori	M	3	101827	64115	62.96	61365	52120	51.18
MF_Ori_M_Wk34F17R	Ori	M	3	129084	82407	63.84	80815	73260	56.75
MF_Ori_M_Wk34F18R	Ori	M	3	92194	58385	63.33	55728	47503	51.53
MF_Ori_F_Wk48F19R	Ori	F	4	67407	41781	61.98	40717	36273	53.81
MF_Ori_F_Wk48F20R	Ori	F	4	102292	63709	62.28	61331	50521	49.39
MF_Ori_F_Wk49F13R	Ori	F	4	162753	100857	61.97	98235	82555	50.72
MF_Ori_F_Wk49F14R	Ori	F	4	26325	15954	60.6	14392	12358	46.94
MF_Ori_F_Wk49F15R	Ori	F	4	107235	67446	62.9	64320	56173	52.38
MF_Ori_M_Wk410F14R	Ori	M	4	173185	109778	63.39	106727	94524	54.58
MF_Ori_M_Wk49F16R	Ori	M	4	105812	66363	62.72	64616	58923	55.69
MF_Ori_M_Wk49F17R	Ori	M	4	76910	48836	63.5	47238	44206	57.48
MF_Ori_M_Wk49F18R	Ori	M	4	87529	54777	62.58	53201	48963	55.94
MF_Ori_M_Wk49F19R	Ori	M	4	76860	48718	63.39	47160	43478	56.57
ZC_F_4F-14R	ZC	F	1	213568	119473	55.94	118620	114035	53.4
ZC_F_4F-15R	ZC	F	1	239415	131277	54.83	129912	118544	49.51
ZC_F_4F-16R	ZC	F	1	268899	149674	55.66	148600	141524	52.63
ZC_F_4F-17R	ZC	F	1	204297	113077	55.35	111750	102523	50.18
ZC_F_4F-18R	ZC	F	1	286310	159358	55.66	157444	136591	47.71
ZC_M_3F-17R	ZC	M	1	252055	141570	56.17	140403	129944	51.55
ZC_M_3F-18R	ZC	M	1	169670	94375	55.62	93683	89113	52.52
ZC_M_3F-19R	ZC	M	1	153211	85234	55.63	84111	80692	52.67
ZC_M_3F-20R	ZC	M	1	130377	71056	54.5	70210	66163	50.75
ZC_M_4F-13R	ZC	M	1	189531	105064	55.43	104208	99449	52.47
ZC_M_8F-20R	ZC	M	1	128411	69757	54.32	68896	65648	51.12
ZC_F_9F-14R	ZC	F	2	161593	90656	56.1	90101	87051	53.87
ZC_F_9F-15R	ZC	F	2	133307	71681	53.77	70943	66434	49.84
ZC_F_9F-16R	ZC	F	2	224581	122635	54.61	120750	97328	43.34
ZC_F_9F-17R	ZC	F	2	172170	93648	54.39	92904	91302	53.03
ZC_F_9F-18R	ZC	F	2	201039	109625	54.53	108266	92270	45.9
ZC_M_8F-17R	ZC	M	2	171709	94821	55.22	93699	86381	50.31
ZC_M_8F-18R	ZC	M	2	177366	98538	55.56	97613	91161	51.4
ZC_M_8F-19R	ZC	M	2	146969	79232	53.91	77761	73107	49.74
ZC_M_9F-13R	ZC	M	2	202820	112677	55.56	111730	101864	50.22
MF_ZC_F_Wk34F19R	ZC	F	3	66642	41037	61.58	40443	35586	53.4
MF_ZC_F_Wk34F20R	ZC	F	3	80678	49590	61.47	48654	42207	52.32
MF_ZC_F_Wk35F13R	ZC	F	3	87529	53591	61.23	52591	47343	54.09
MF_ZC_F_Wk35F14R	ZC	F	3	128991	80078	62.08	78714	71790	55.66
MF_ZC_F_Wk35F15R	ZC	F	3	91618	55993	61.12	54819	45670	49.85
MF_ZC_M_Wk35F16R	ZC	M	3	108336	66554	61.43	65680	56382	52.04
MF_ZC_M_Wk35F17R	ZC	M	3	60181	36957	61.41	36269	32294	53.66
MF_ZC_M_Wk35F18R	ZC	M	3	43524	26866	61.73	26142	23806	54.7
MF_ZC_M_Wk35F19R	ZC	M	3	37407	22922	61.28	22402	20654	55.21
MF_ZC_M_Wk36F13R	ZC	M	3	76687	46520	60.66	45787	41914	54.66
MF_ZC_F_Wk410F15R	ZC	F	4	77200	46859	60.7	46142	44696	57.9
MF_ZC_F_Wk410F16R	ZC	F	4	53269	32521	61.05	31859	30969	58.14
MF_ZC_F_Wk410F17R	ZC	F	4	36355	22256	61.22	21650	21294	58.57
MF_ZC_F_Wk410F18R	ZC	F	4	68539	41831	61.03	41184	39381	57.46
MF_ZC_F_Wk410F19R	ZC	F	4	56655	34666	61.19	34120	32642	57.62
MF_ZC_M_Wk410F20R	ZC	M	4	54937	33543	61.06	32989	32381	58.94
MF_ZC_M_Wk411F13R	ZC	M	4	142236	87472	61.5	86550	75879	53.35
MF_ZC_M_Wk411F14R	ZC	M	4	105896	64547	60.95	63792	59295	55.99
MF_ZC_M_Wk411F15R	ZC	M	4	54073	33415	61.8	32946	30325	56.08
MF_ZC_M_Wk411F16R	ZC	M	4	45577	27947	61.32	27607	26594	58.35
Negative	NEG	na	na	2743	1572	57.31	1226	1117	40.72
Negative	NEG	na	na	2585	1375	53.19	970	816	31.57
Negative	NEG	na	na	2306	1165	50.52	862	790	34.26
Negative	NEG	na	na	3052	1660	54.39	1388	1258	41.22
Negative	NEG	na	na	4734	2575	54.39	1960	1756	37.09
Negative	NEG	na	na	1935	1081	55.87	935	854	44.13
Negative	NEG	na	na	2881	1601	55.57	1061	967	33.56
