# Supplementary material for: Effects of species and sex on the gut microbiome of four laboratory-reared fruit fly lines (Diptera: Tephritidae) using full-length 16S rRNA PacBio Kinnex sequencing
Source: BMC Microbiol. 2025 Jul 28;25:455. doi: 10.1186/s12866-025-04025-0 (PMC12306104; doi:10.1186/s12866-025-04025-0)
Supplement: Supplementary file 4 — Supplementary Material 4 [file 12866_2025_4025_MOESM4_ESM.xlsx]

## Sheet: Zcucurbitae Ccapitata
Comparison: C capitata - Z. cucurbitae
asv	lfc1	order	family	genus	species
asv_62	4.62	Lactobacillales	Enterococcaceae	Enterococcus	zccc
asv_117	4.61	Lactobacillales	Enterococcaceae	Enterococcus	zccc
asv_37	4.41	Enterobacterales	Morganellaceae	Providencia	zccc
asv_27	4.31	Lactobacillales	Enterococcaceae	Enterococcus	zccc
asv_67	4.3	Lactobacillales	Enterococcaceae	Enterococcus	zccc
asv_10	4.11	Enterobacterales	Morganellaceae	Providencia	zccc
asv_94	4.09	Enterobacterales	Morganellaceae	Morganella	zccc
asv_30	3.95	Enterobacterales	Morganellaceae	Providencia	zccc
asv_98	3.93	Enterobacterales	Morganellaceae	Morganella	zccc
asv_32	3.92	Enterobacterales	Morganellaceae	Providencia	zccc
asv_28	3.61	Enterobacterales	Morganellaceae	Providencia	zccc
asv_12	3.6	Lactobacillales	Enterococcaceae	Enterococcus	zccc
asv_169	3.45	Enterobacterales	Enterobacteriaceae	Klebsiella	zccc
asv_33	3.43	Enterobacterales	Morganellaceae	Providencia	zccc
asv_89	3.41	Enterobacterales	Morganellaceae	Morganella	zccc
asv_85	3.37	Enterobacterales	Morganellaceae	Morganella	zccc
asv_78	3.33	Enterobacterales	Enterobacteriaceae	Enterobacter	zccc
asv_92	3.31	Enterobacterales	Morganellaceae	Morganella	zccc
asv_77	3.28	Enterobacterales	Enterobacteriaceae	Enterobacter	zccc
asv_69	3.26	Enterobacterales	Enterobacteriaceae	Enterobacter	zccc
asv_79	3.25	Enterobacterales	Enterobacteriaceae	Enterobacter	zccc
asv_86	3.22	Enterobacterales	Morganellaceae	Morganella	zccc
asv_103	3.02	Enterobacterales	Morganellaceae	Cosenzaea	zccc
asv_46	2.93	Enterobacterales	Enterobacteriaceae	Enterobacter	zccc
asv_111	2.93	Enterobacterales	Morganellaceae	Unclassified Morganellaceae	zccc
asv_82	2.92	Enterobacterales	Enterobacteriaceae	Enterobacter	zccc
asv_139	2.73	Enterobacterales	Enterobacteriaceae	Enterobacter	zccc
asv_81	2.72	Enterobacterales	Morganellaceae	Morganella	zccc
asv_133	2.71	Enterobacterales	Enterobacteriaceae	Klebsiella	zccc
asv_88	2.7	Enterobacterales	Enterobacteriaceae	Enterobacter	zccc
asv_108	2.61	Enterobacterales	Morganellaceae	Unclassified Morganellaceae	zccc
asv_106	2.59	Enterobacterales	Morganellaceae	Unclassified Morganellaceae	zccc
asv_110	2.44	Enterobacterales	Morganellaceae	Unclassified Morganellaceae	zccc
asv_101	2.41	Enterobacterales	Morganellaceae	Unclassified Morganellaceae	zccc
asv_130	2.36	Enterobacterales	Enterobacteriaceae	Enterobacter	zccc
asv_105	2.31	Enterobacterales	Morganellaceae	Unclassified Morganellaceae	zccc
asv_220	2.31	Enterobacterales	Enterobacteriaceae	Klebsiella	zccc
asv_7	2.29	Enterobacterales	Morganellaceae	Providencia	zccc
asv_38	2.26	Enterobacterales	Morganellaceae	Providencia	zccc
asv_327	2.19	Enterobacterales	Morganellaceae	Providencia	zccc
asv_36	2.14	Enterobacterales	Morganellaceae	Providencia	zccc
asv_14	2.07	Enterobacterales	Morganellaceae	Providencia	zccc
asv_138	2.05	Enterobacterales	Enterobacteriaceae	Enterobacter	zccc
asv_279	1.74	Enterobacterales	Morganellaceae	Providencia	zccc
asv_624	1.62	Enterobacterales	Enterobacteriaceae	Enterobacter	zccc
asv_179	1.53	Enterobacterales	Enterobacteriaceae	Enterobacter	zccc
asv_251	1.46	Enterobacterales	Enterobacteriaceae	Enterobacter	zccc
asv_310	1.38	Enterobacterales	Morganellaceae	Providencia	zccc
asv_361	1.3	Enterobacterales	Enterobacteriaceae	Enterobacter	zccc
asv_455	1.25	Enterobacterales	Enterobacteriaceae	Enterobacter	zccc
asv_348	1.16	Enterobacterales	Enterobacteriaceae	Enterobacter	zccc
asv_392	-1.13	Enterobacterales	Morganellaceae	Providencia	zccc
asv_412	-1.28	Lactobacillales	Enterococcaceae	Enterococcus	zccc
asv_414	-1.3	Enterobacterales	Enterobacteriaceae	Enterobacter	zccc
asv_344	-1.47	Lactobacillales	Enterococcaceae	Enterococcus	zccc
asv_76	-1.6	Enterobacterales	Yersiniaceae	Serratia	zccc
asv_421	-1.64	Enterobacterales	Morganellaceae	Providencia	zccc
asv_141	-1.92	Enterobacterales	Enterobacteriaceae	Enterobacter	zccc
asv_87	-2.02	Enterobacterales	Enterobacteriaceae	Enterobacter	zccc
asv_53	-2.07	Enterobacterales	Yersiniaceae	Serratia	zccc
asv_29	-2.14	Enterobacterales	Yersiniaceae	Serratia	zccc
asv_59	-2.19	Enterobacterales	Yersiniaceae	Serratia	zccc
asv_80	-2.33	Enterobacterales	Enterobacteriaceae	Enterobacter	zccc
asv_49	-2.37	Enterobacterales	Yersiniaceae	Serratia	zccc
asv_187	-2.38	Enterobacterales	Enterobacteriaceae	Enterobacter	zccc
asv_64	-2.57	Enterobacterales	Yersiniaceae	Serratia	zccc
asv_97	-2.7	Enterobacterales	Enterobacteriaceae	Enterobacter	zccc
asv_211	-2.81	Enterobacterales	Morganellaceae	Morganella	zccc
asv_184	-2.89	Enterobacterales	Enterobacteriaceae	Enterobacter	zccc
asv_17	-3.15	Enterobacterales	Morganellaceae	Providencia	zccc
asv_91	-3.15	Enterobacterales	Enterobacteriaceae	Enterobacter	zccc
asv_214	-3.2	Enterobacterales	Morganellaceae	Morganella	zccc
asv_51	-3.26	Enterobacterales	Morganellaceae	Providencia	zccc
asv_122	-3.27	Enterobacterales	Enterobacteriaceae	Klebsiella	zccc
asv_50	-3.28	Enterobacterales	Morganellaceae	Providencia	zccc
asv_150	-3.35	Enterobacterales	Morganellaceae	Morganella	zccc
asv_39	-3.39	Enterobacterales	Morganellaceae	Providencia	zccc
asv_178	-3.42	Enterobacterales	Enterobacteriaceae	Enterobacter	zccc
asv_56	-3.44	Enterobacterales	Morganellaceae	Providencia	zccc
asv_47	-3.57	Enterobacterales	Morganellaceae	Providencia	zccc
asv_66	-3.64	Enterobacterales	Morganellaceae	Providencia	zccc
asv_123	-3.65	Enterobacterales	Enterobacteriaceae	Enterobacter	zccc
asv_118	-3.66	Enterobacterales	Enterobacteriaceae	Klebsiella	zccc
asv_61	-4.11	Enterobacterales	Morganellaceae	Providencia	zccc
asv_60	-4.82	Enterobacterales	Morganellaceae	Providencia	zccc
asv_54	-5.58	Lactobacillales	Enterococcaceae	Enterococcus	zccc
asv_11	-5.89	Lactobacillales	Enterococcaceae	Enterococcus	zccc
asv_9	-5.98	Lactobacillales	Enterococcaceae	Enterococcus	zccc
asv_1	-6.62	Lactobacillales	Enterococcaceae	Enterococcus	zccc

## Sheet: Blatifrons Bdorsalis
Comparison: B. dorsalis - B. latifrons
asv	lfc1	order	family	genus	species
asv_2	5.1	Flavobacteriales	Weeksellaceae	Empedobacter	blbd
asv_13	4.37	Enterobacterales	Enterobacteriaceae	Enterobacter	blbd
asv_41	4.36	Enterobacterales	Enterobacteriaceae	Enterobacter	blbd
asv_144	3.82	Enterobacterales	Enterobacteriaceae	Enterobacter	blbd
asv_128	3.74	Enterobacterales	Enterobacteriaceae	Klebsiella	blbd
asv_125	3.61	Aeromonadales	Aeromonadaceae	Aeromonas	blbd
asv_251	3.55	Enterobacterales	Enterobacteriaceae	Enterobacter	blbd
asv_127	3.54	Enterobacterales	Enterobacteriaceae	Klebsiella	blbd
asv_217	3.46	Enterobacterales	Enterobacteriaceae	Klebsiella	blbd
asv_197	3.38	Enterobacterales	Enterobacteriaceae	Enterobacter	blbd
asv_129	3.37	Enterobacterales	Enterobacteriaceae	Klebsiella	blbd
asv_158	3.31	Enterobacterales	Enterobacteriaceae	Klebsiella	blbd
asv_3	3.21	Enterobacterales	Enterobacteriaceae	Enterobacter	blbd
asv_5	3.09	Enterobacterales	Enterobacteriaceae	Enterobacter	blbd
asv_153	3.06	Enterobacterales	Enterobacteriaceae	Klebsiella	blbd
asv_95	3.04	Enterobacterales	Enterobacteriaceae	Klebsiella	blbd
asv_203	2.99	Enterobacterales	Enterobacteriaceae	Klebsiella	blbd
asv_8	2.95	Enterobacterales	Enterobacteriaceae	Enterobacter	blbd
asv_187	2.95	Enterobacterales	Enterobacteriaceae	Enterobacter	blbd
asv_307	2.93	Enterobacterales	Enterobacteriaceae	Klebsiella	blbd
asv_141	2.89	Enterobacterales	Enterobacteriaceae	Enterobacter	blbd
asv_194	2.88	Enterobacterales	Enterobacteriaceae	Enterobacter	blbd
asv_96	2.79	Aeromonadales	Aeromonadaceae	Aeromonas	blbd
asv_154	2.56	Pseudomonadales	Moraxellaceae	Acinetobacter	blbd
asv_164	2.52	Enterobacterales	Enterobacteriaceae	Enterobacter	blbd
asv_157	1.97	Enterobacterales	Enterobacteriaceae	Enterobacter	blbd
asv_170	1.95	Enterobacterales	Enterobacteriaceae	Enterobacter	blbd
asv_399	1.86	Enterobacterales	Enterobacteriaceae	Enterobacter	blbd
asv_494	1.79	Enterobacterales	Enterobacteriaceae	Unclassified Enterobacteriaceae	blbd
asv_378	1.73	Enterobacterales	Enterobacteriaceae	Enterobacter	blbd
asv_547	1.63	Enterobacterales	Enterobacteriaceae	Enterobacter	blbd
asv_35	1.57	Enterobacterales	Enterobacteriaceae	Enterobacter	blbd
asv_507	1.53	Enterobacterales	Enterobacteriaceae	Enterobacter	blbd
asv_413	1.51	Flavobacteriales	Weeksellaceae	Chryseobacterium	blbd
asv_177	1.38	Lactobacillales	Leuconostocaceae	Leuconostoc	blbd
asv_189	1.34	Enterobacterales	Enterobacteriaceae	Enterobacter	blbd
asv_123	1.14	Enterobacterales	Enterobacteriaceae	Enterobacter	blbd
asv_376	1.07	Enterobacterales	Enterobacteriaceae	Enterobacter	blbd
asv_268	0.96	Enterobacterales	Enterobacteriaceae	Enterobacter	blbd
asv_211	-1.01	Enterobacterales	Morganellaceae	Morganella	blbd
asv_28	-1.07	Enterobacterales	Morganellaceae	Providencia	blbd
asv_310	-1.09	Enterobacterales	Morganellaceae	Providencia	blbd
asv_236	-1.24	Lactobacillales	Enterococcaceae	Enterococcus	blbd
asv_70	-1.27	Enterobacterales	Enterobacteriaceae	Salmonella	blbd
asv_491	-1.32	Enterobacterales	Morganellaceae	Providencia	blbd
asv_77	-1.34	Enterobacterales	Enterobacteriaceae	Enterobacter	blbd
asv_86	-1.38	Enterobacterales	Morganellaceae	Morganella	blbd
asv_279	-1.41	Enterobacterales	Morganellaceae	Providencia	blbd
asv_62	-1.43	Lactobacillales	Enterococcaceae	Enterococcus	blbd
asv_764	-1.54	Orbales	Orbaceae	Unclassified Orbaceae	blbd
asv_411	-1.56	Enterobacterales	Morganellaceae	Providencia	blbd
asv_933	-1.66	Enterobacterales	Enterobacteriaceae	Enterobacter	blbd
asv_327	-1.68	Enterobacterales	Morganellaceae	Providencia	blbd
asv_42	-1.79	Lactobacillales	Streptococcaceae	Lactococcus	blbd
asv_68	-1.79	Enterobacterales	Enterobacteriaceae	Enterobacter	blbd
asv_305	-1.84	Lactobacillales	Enterococcaceae	Vagococcus	blbd
asv_89	-2.06	Enterobacterales	Morganellaceae	Morganella	blbd
asv_74	-2.11	Orbales	Orbaceae	Unclassified Orbaceae	blbd
asv_85	-2.13	Enterobacterales	Morganellaceae	Morganella	blbd
asv_92	-2.2	Enterobacterales	Morganellaceae	Morganella	blbd
asv_223	-2.38	Enterobacterales	Enterobacteriaceae	Enterobacter	blbd
asv_81	-2.46	Enterobacterales	Morganellaceae	Morganella	blbd
asv_119	-2.53	Enterobacterales	Enterobacteriaceae	Enterobacter	blbd
asv_320	-2.58	Enterobacterales	Morganellaceae	Providencia	blbd
asv_212	-2.67	Enterobacterales	Morganellaceae	Providencia	blbd
asv_101	-2.75	Enterobacterales	Morganellaceae	Unclassified Morganellaceae	blbd
asv_186	-2.83	Enterobacterales	Enterobacteriaceae	Enterobacter	blbd
asv_108	-3.08	Enterobacterales	Morganellaceae	Unclassified Morganellaceae	blbd
asv_36	-3.22	Enterobacterales	Morganellaceae	Providencia	blbd
asv_237	-3.27	Enterobacterales	Morganellaceae	Morganella	blbd
asv_14	-3.29	Enterobacterales	Morganellaceae	Providencia	blbd
asv_111	-3.3	Enterobacterales	Morganellaceae	Unclassified Morganellaceae	blbd
asv_106	-3.34	Enterobacterales	Morganellaceae	Unclassified Morganellaceae	blbd
asv_110	-3.37	Enterobacterales	Morganellaceae	Unclassified Morganellaceae	blbd
asv_16	-3.43	Lactobacillales	Enterococcaceae	Vagococcus	blbd
asv_38	-3.54	Enterobacterales	Morganellaceae	Providencia	blbd
asv_105	-3.57	Enterobacterales	Morganellaceae	Unclassified Morganellaceae	blbd
asv_83	-3.61	Enterobacterales	Morganellaceae	Providencia	blbd
asv_7	-3.65	Enterobacterales	Morganellaceae	Providencia	blbd
asv_103	-3.79	Enterobacterales	Morganellaceae	Cosenzaea	blbd
asv_20	-3.84	Lactobacillales	Enterococcaceae	Vagococcus	blbd
asv_4	-4.01	Lactobacillales	Enterococcaceae	Vagococcus	blbd
asv_90	-4.22	Enterobacterales	Morganellaceae	Providencia	blbd
asv_6	-4.34	Lactobacillales	Enterococcaceae	Vagococcus	blbd
asv_48	-4.35	Enterobacterales	Morganellaceae	Providencia	blbd
asv_34	-4.36	Orbales	Orbaceae	Orbus	blbd
asv_26	-4.46	Enterobacterales	Morganellaceae	Providencia	blbd
asv_43	-4.57	Flavobacteriales	Weeksellaceae	Empedobacter	blbd
asv_21	-4.87	Flavobacteriales	Weeksellaceae	Empedobacter	blbd
asv_58	-4.88	Flavobacteriales	Weeksellaceae	Empedobacter	blbd
asv_19	-5.09	Flavobacteriales	Weeksellaceae	Empedobacter	blbd
asv_44	-5.3	Lactobacillales	Streptococcaceae	Lactococcus	blbd
asv_65	-5.51	Flavobacteriales	Weeksellaceae	Empedobacter	blbd
asv_15	-5.7	Lactobacillales	Streptococcaceae	Lactococcus	blbd
asv_31	-5.89	Lactobacillales	Streptococcaceae	Lactococcus	blbd

## Sheet: Ccapitata Bdorsalis
Comparison: B. dorsalis - C. capitata
asv	lfc1	order	family	genus	species
asv_1	6.61	Lactobacillales	Enterococcaceae	Enterococcus	ccbd
asv_9	6.17	Lactobacillales	Enterococcaceae	Enterococcus	ccbd
asv_11	6.13	Lactobacillales	Enterococcaceae	Enterococcus	ccbd
asv_54	6	Lactobacillales	Enterococcaceae	Enterococcus	ccbd
asv_60	4.89	Enterobacterales	Morganellaceae	Providencia	ccbd
asv_61	4.15	Enterobacterales	Morganellaceae	Providencia	ccbd
asv_56	4.12	Enterobacterales	Morganellaceae	Providencia	ccbd
asv_47	4.03	Enterobacterales	Morganellaceae	Providencia	ccbd
asv_66	3.93	Enterobacterales	Morganellaceae	Providencia	ccbd
asv_39	3.86	Enterobacterales	Morganellaceae	Providencia	ccbd
asv_116	3.86	Enterobacterales	Enterobacteriaceae	Klebsiella	ccbd
asv_118	3.76	Enterobacterales	Enterobacteriaceae	Klebsiella	ccbd
asv_23	3.7	Enterobacterales	Morganellaceae	Providencia	ccbd
asv_50	3.64	Enterobacterales	Morganellaceae	Providencia	ccbd
asv_17	3.48	Enterobacterales	Morganellaceae	Providencia	ccbd
asv_24	3.48	Enterobacterales	Morganellaceae	Providencia	ccbd
asv_51	3.43	Enterobacterales	Morganellaceae	Providencia	ccbd
asv_123	3.2	Enterobacterales	Enterobacteriaceae	Enterobacter	ccbd
asv_122	3.14	Enterobacterales	Enterobacteriaceae	Klebsiella	ccbd
asv_80	2.99	Enterobacterales	Enterobacteriaceae	Enterobacter	ccbd
asv_113	2.95	Enterobacterales	Enterobacteriaceae	Klebsiella	ccbd
asv_72	2.9	Enterobacterales	Enterobacteriaceae	Klebsiella	ccbd
asv_178	2.87	Enterobacterales	Enterobacteriaceae	Enterobacter	ccbd
asv_187	2.87	Enterobacterales	Enterobacteriaceae	Enterobacter	ccbd
asv_40	2.68	Enterobacterales	Enterobacteriaceae	Klebsiella	ccbd
asv_150	2.6	Enterobacterales	Morganellaceae	Morganella	ccbd
asv_91	2.54	Enterobacterales	Enterobacteriaceae	Enterobacter	ccbd
asv_421	2.32	Enterobacterales	Morganellaceae	Providencia	ccbd
asv_214	2.14	Enterobacterales	Morganellaceae	Morganella	ccbd
asv_64	2.06	Enterobacterales	Yersiniaceae	Serratia	ccbd
asv_76	2.04	Enterobacterales	Yersiniaceae	Serratia	ccbd
asv_141	2.03	Enterobacterales	Enterobacteriaceae	Enterobacter	ccbd
asv_392	2.02	Enterobacterales	Morganellaceae	Providencia	ccbd
asv_184	1.95	Enterobacterales	Enterobacteriaceae	Enterobacter	ccbd
asv_412	1.67	Lactobacillales	Enterococcaceae	Enterococcus	ccbd
asv_171	1.65	Caryophanales	Listeriaceae	Listeria	ccbd
asv_144	1.6	Enterobacterales	Enterobacteriaceae	Enterobacter	ccbd
asv_241	1.52	Enterobacterales	Enterobacteriaceae	Klebsiella	ccbd
asv_485	1.43	Lactobacillales	Enterococcaceae	Unclassified Enterococcaceae	ccbd
asv_166	1.42	Enterobacterales	Enterobacteriaceae	Klebsiella	ccbd
asv_344	1.34	Lactobacillales	Enterococcaceae	Enterococcus	ccbd
asv_207	1.33	Enterobacterales	Enterobacteriaceae	Escherichia/Shigella	ccbd
asv_441	1.28	Lactobacillales	Enterococcaceae	Enterococcus	ccbd
asv_188	1.15	Enterobacterales	Morganellaceae	Providencia	ccbd
asv_933	-1.09	Enterobacterales	Enterobacteriaceae	Enterobacter	ccbd
asv_597	-1.1	Enterobacterales	Enterobacteriaceae	Enterobacter	ccbd
asv_288	-1.12	Enterobacterales	Enterobacteriaceae	Enterobacter	ccbd
asv_852	-1.19	Enterobacterales	Enterobacteriaceae	Enterobacter	ccbd
asv_279	-1.2	Enterobacterales	Morganellaceae	Providencia	ccbd
asv_335	-1.2	Enterobacterales	Enterobacteriaceae	Enterobacter	ccbd
asv_189	-1.23	Enterobacterales	Enterobacteriaceae	Enterobacter	ccbd
asv_268	-1.25	Enterobacterales	Enterobacteriaceae	Enterobacter	ccbd
asv_121	-1.28	Enterobacterales	Enterobacteriaceae	Klebsiella	ccbd
asv_624	-1.32	Enterobacterales	Enterobacteriaceae	Enterobacter	ccbd
asv_1439	-1.33	Lactobacillales	Enterococcaceae	Unclassified Enterococcaceae	ccbd
asv_320	-1.36	Enterobacterales	Morganellaceae	Providencia	ccbd
asv_86	-1.37	Enterobacterales	Morganellaceae	Morganella	ccbd
asv_435	-1.38	Enterobacterales	Morganellaceae	Providencia	ccbd
asv_672	-1.44	Enterobacterales	Enterobacteriaceae	Enterobacter	ccbd
asv_156	-1.5	Enterobacterales	Enterobacteriaceae	Enterobacter	ccbd
asv_149	-1.52	Enterobacterales	Enterobacteriaceae	Enterobacter	ccbd
asv_160	-1.57	Enterobacterales	Enterobacteriaceae	Enterobacter	ccbd
asv_161	-1.62	Enterobacterales	Enterobacteriaceae	Enterobacter	ccbd
asv_186	-1.63	Enterobacterales	Enterobacteriaceae	Enterobacter	ccbd
asv_348	-1.65	Enterobacterales	Enterobacteriaceae	Enterobacter	ccbd
asv_327	-1.71	Enterobacterales	Morganellaceae	Providencia	ccbd
asv_206	-1.72	Enterobacterales	Enterobacteriaceae	Enterobacter	ccbd
asv_81	-1.73	Enterobacterales	Morganellaceae	Morganella	ccbd
asv_36	-1.75	Enterobacterales	Morganellaceae	Providencia	ccbd
asv_5	-1.76	Enterobacterales	Enterobacteriaceae	Enterobacter	ccbd
asv_280	-1.8	Enterobacterales	Enterobacteriaceae	Unclassified Enterobacteriaceae	ccbd
asv_85	-1.82	Enterobacterales	Morganellaceae	Morganella	ccbd
asv_688	-1.82	Enterobacterales	Morganellaceae	Providencia	ccbd
asv_89	-1.83	Enterobacterales	Morganellaceae	Morganella	ccbd
asv_416	-1.84	Enterobacterales	Enterobacteriaceae	Enterobacter	ccbd
asv_27	-1.85	Lactobacillales	Enterococcaceae	Enterococcus	ccbd
asv_8	-1.88	Enterobacterales	Enterobacteriaceae	Enterobacter	ccbd
asv_92	-1.9	Enterobacterales	Morganellaceae	Morganella	ccbd
asv_3	-1.92	Enterobacterales	Enterobacteriaceae	Enterobacter	ccbd
asv_74	-2.02	Orbales	Orbaceae	Unclassified Orbaceae	ccbd
asv_223	-2.07	Enterobacterales	Enterobacteriaceae	Enterobacter	ccbd
asv_331	-2.08	Enterobacterales	Enterobacteriaceae	Enterobacter	ccbd
asv_228	-2.12	Enterobacterales	Enterobacteriaceae	Enterobacter	ccbd
asv_14	-2.15	Enterobacterales	Morganellaceae	Providencia	ccbd
asv_343	-2.24	Lactobacillales	Streptococcaceae	Lactococcus	ccbd
asv_75	-2.25	Enterobacterales	Enterobacteriaceae	Enterobacter	ccbd
asv_35	-2.33	Enterobacterales	Enterobacteriaceae	Enterobacter	ccbd
asv_38	-2.34	Enterobacterales	Morganellaceae	Providencia	ccbd
asv_119	-2.36	Enterobacterales	Enterobacteriaceae	Enterobacter	ccbd
asv_168	-2.36	Enterobacterales	Enterobacteriaceae	Enterobacter	ccbd
asv_135	-2.41	Enterobacterales	Yersiniaceae	Serratia	ccbd
asv_305	-2.5	Lactobacillales	Enterococcaceae	Vagococcus	ccbd
asv_7	-2.54	Enterobacterales	Morganellaceae	Providencia	ccbd
asv_67	-2.74	Lactobacillales	Enterococcaceae	Enterococcus	ccbd
asv_101	-2.77	Enterobacterales	Morganellaceae	Unclassified Morganellaceae	ccbd
asv_120	-2.78	Enterobacterales	Yersiniaceae	Serratia	ccbd
asv_236	-2.79	Lactobacillales	Enterococcaceae	Enterococcus	ccbd
asv_55	-2.87	Enterobacterales	Yersiniaceae	Serratia	ccbd
asv_83	-2.96	Enterobacterales	Morganellaceae	Providencia	ccbd
asv_90	-2.96	Enterobacterales	Morganellaceae	Providencia	ccbd
asv_209	-3	Enterobacterales	Enterobacteriaceae	Klebsiella	ccbd
asv_62	-3.17	Lactobacillales	Enterococcaceae	Enterococcus	ccbd
asv_48	-3.21	Enterobacterales	Morganellaceae	Providencia	ccbd
asv_237	-3.21	Enterobacterales	Morganellaceae	Morganella	ccbd
asv_105	-3.28	Enterobacterales	Morganellaceae	Unclassified Morganellaceae	ccbd
asv_34	-3.29	Orbales	Orbaceae	Orbus	ccbd
asv_177	-3.3	Lactobacillales	Leuconostocaceae	Leuconostoc	ccbd
asv_26	-3.33	Enterobacterales	Morganellaceae	Providencia	ccbd
asv_110	-3.33	Enterobacterales	Morganellaceae	Unclassified Morganellaceae	ccbd
asv_108	-3.37	Enterobacterales	Morganellaceae	Unclassified Morganellaceae	ccbd
asv_290	-3.4	Enterobacterales	Enterobacteriaceae	Unclassified Enterobacteriaceae	ccbd
asv_12	-3.44	Lactobacillales	Enterococcaceae	Enterococcus	ccbd
asv_106	-3.5	Enterobacterales	Morganellaceae	Unclassified Morganellaceae	ccbd
asv_111	-3.54	Enterobacterales	Morganellaceae	Unclassified Morganellaceae	ccbd
asv_115	-3.71	Lactobacillales	Enterococcaceae	Vagococcus	ccbd
asv_103	-3.85	Enterobacterales	Morganellaceae	Cosenzaea	ccbd
asv_18	-4.36	Lactobacillales	Streptococcaceae	Lactococcus	ccbd
asv_42	-4.96	Lactobacillales	Streptococcaceae	Lactococcus	ccbd
asv_65	-5.05	Flavobacteriales	Weeksellaceae	Empedobacter	ccbd
asv_44	-5.46	Lactobacillales	Streptococcaceae	Lactococcus	ccbd
asv_58	-5.48	Flavobacteriales	Weeksellaceae	Empedobacter	ccbd
asv_31	-5.59	Lactobacillales	Streptococcaceae	Lactococcus	ccbd
asv_43	-5.65	Flavobacteriales	Weeksellaceae	Empedobacter	ccbd
asv_4	-5.79	Lactobacillales	Enterococcaceae	Vagococcus	ccbd
asv_6	-5.8	Lactobacillales	Enterococcaceae	Vagococcus	ccbd
asv_15	-5.82	Lactobacillales	Streptococcaceae	Lactococcus	ccbd
asv_16	-5.85	Lactobacillales	Enterococcaceae	Vagococcus	ccbd
asv_21	-5.89	Flavobacteriales	Weeksellaceae	Empedobacter	ccbd
asv_20	-6.16	Lactobacillales	Enterococcaceae	Vagococcus	ccbd
asv_19	-6.19	Flavobacteriales	Weeksellaceae	Empedobacter	ccbd

## Sheet: Zcucurbitae Bdorsalis
Comparison: B. dorsalis - Z. cucurbitae
asv	lfc1	order	family	genus	species
asv_117	4.61	Lactobacillales	Enterococcaceae	Enterococcus	zcbd
asv_37	4.36	Enterobacterales	Morganellaceae	Providencia	zcbd
asv_10	3.9	Enterobacterales	Morganellaceae	Providencia	zcbd
asv_30	3.87	Enterobacterales	Morganellaceae	Providencia	zcbd
asv_32	3.85	Enterobacterales	Morganellaceae	Providencia	zcbd
asv_33	3.54	Enterobacterales	Morganellaceae	Providencia	zcbd
asv_28	3.4	Enterobacterales	Morganellaceae	Providencia	zcbd
asv_98	3.13	Enterobacterales	Morganellaceae	Morganella	zcbd
asv_94	2.88	Enterobacterales	Morganellaceae	Morganella	zcbd
asv_220	2.88	Enterobacterales	Enterobacteriaceae	Klebsiella	zcbd
asv_169	2.71	Enterobacterales	Enterobacteriaceae	Klebsiella	zcbd
asv_27	2.45	Lactobacillales	Enterococcaceae	Enterococcus	zcbd
asv_139	2.39	Enterobacterales	Enterobacteriaceae	Enterobacter	zcbd
asv_82	2.21	Enterobacterales	Enterobacteriaceae	Enterobacter	zcbd
asv_46	1.85	Enterobacterales	Enterobacteriaceae	Enterobacter	zcbd
asv_86	1.85	Enterobacterales	Morganellaceae	Morganella	zcbd
asv_138	1.66	Enterobacterales	Enterobacteriaceae	Enterobacter	zcbd
asv_130	1.6	Enterobacterales	Enterobacteriaceae	Enterobacter	zcbd
asv_89	1.58	Enterobacterales	Morganellaceae	Morganella	zcbd
asv_85	1.55	Enterobacterales	Morganellaceae	Morganella	zcbd
asv_40	1.53	Enterobacterales	Enterobacteriaceae	Klebsiella	zcbd
asv_581	1.5	Enterobacterales	Enterobacteriaceae	Klebsiella	zcbd
asv_133	1.47	Enterobacterales	Enterobacteriaceae	Klebsiella	zcbd
asv_92	1.42	Enterobacterales	Morganellaceae	Morganella	zcbd
asv_72	1.05	Enterobacterales	Enterobacteriaceae	Klebsiella	zcbd
asv_24	1.04	Enterobacterales	Morganellaceae	Providencia	zcbd
asv_2	-0.95	Flavobacteriales	Weeksellaceae	Empedobacter	zcbd
asv_211	-1.1	Enterobacterales	Morganellaceae	Morganella	zcbd
asv_280	-1.15	Enterobacterales	Enterobacteriaceae	Unclassified Enterobacteriaceae	zcbd
asv_156	-1.19	Enterobacterales	Enterobacteriaceae	Enterobacter	zcbd
asv_8	-1.22	Enterobacterales	Enterobacteriaceae	Enterobacter	zcbd
asv_168	-1.22	Enterobacterales	Enterobacteriaceae	Enterobacter	zcbd
asv_3	-1.23	Enterobacterales	Enterobacteriaceae	Enterobacter	zcbd
asv_160	-1.25	Enterobacterales	Enterobacteriaceae	Enterobacter	zcbd
asv_63	-1.32	Enterobacterales	Enterobacteriaceae	Enterobacter	zcbd
asv_764	-1.32	Orbales	Orbaceae	Unclassified Orbaceae	zcbd
asv_53	-1.37	Enterobacterales	Yersiniaceae	Serratia	zcbd
asv_45	-1.45	Enterobacterales	Enterobacteriaceae	Enterobacter	zcbd
asv_112	-1.64	Enterobacterales	Yersiniaceae	Serratia	zcbd
asv_59	-1.67	Enterobacterales	Yersiniaceae	Serratia	zcbd
asv_134	-1.71	Enterobacterales	Enterobacteriaceae	Enterobacter	zcbd
asv_35	-1.81	Enterobacterales	Enterobacteriaceae	Enterobacter	zcbd
asv_212	-1.95	Enterobacterales	Morganellaceae	Providencia	zcbd
asv_331	-1.98	Enterobacterales	Enterobacteriaceae	Enterobacter	zcbd
asv_237	-2.04	Enterobacterales	Morganellaceae	Morganella	zcbd
asv_49	-2.05	Enterobacterales	Yersiniaceae	Serratia	zcbd
asv_135	-2.14	Enterobacterales	Yersiniaceae	Serratia	zcbd
asv_236	-2.21	Lactobacillales	Enterococcaceae	Enterococcus	zcbd
asv_74	-2.24	Orbales	Orbaceae	Unclassified Orbaceae	zcbd
asv_119	-2.29	Enterobacterales	Enterobacteriaceae	Enterobacter	zcbd
asv_343	-2.36	Lactobacillales	Streptococcaceae	Lactococcus	zcbd
asv_186	-2.48	Enterobacterales	Enterobacteriaceae	Enterobacter	zcbd
asv_124	-2.49	Enterobacterales	Yersiniaceae	Serratia	zcbd
asv_223	-2.56	Enterobacterales	Enterobacteriaceae	Enterobacter	zcbd
asv_320	-2.56	Enterobacterales	Morganellaceae	Providencia	zcbd
asv_83	-2.59	Enterobacterales	Morganellaceae	Providencia	zcbd
asv_305	-2.77	Lactobacillales	Enterococcaceae	Vagococcus	zcbd
asv_90	-2.84	Enterobacterales	Morganellaceae	Providencia	zcbd
asv_177	-2.85	Lactobacillales	Leuconostocaceae	Leuconostoc	zcbd
asv_48	-2.92	Enterobacterales	Morganellaceae	Providencia	zcbd
asv_26	-3	Enterobacterales	Morganellaceae	Providencia	zcbd
asv_115	-3	Lactobacillales	Enterococcaceae	Vagococcus	zcbd
asv_120	-3.1	Enterobacterales	Yersiniaceae	Serratia	zcbd
asv_55	-3.35	Enterobacterales	Yersiniaceae	Serratia	zcbd
asv_34	-4.46	Orbales	Orbaceae	Orbus	zcbd
asv_42	-4.75	Lactobacillales	Streptococcaceae	Lactococcus	zcbd
asv_18	-4.98	Lactobacillales	Streptococcaceae	Lactococcus	zcbd
asv_58	-5.36	Flavobacteriales	Weeksellaceae	Empedobacter	zcbd
asv_19	-5.46	Flavobacteriales	Weeksellaceae	Empedobacter	zcbd
asv_31	-5.49	Lactobacillales	Streptococcaceae	Lactococcus	zcbd
asv_15	-5.55	Lactobacillales	Streptococcaceae	Lactococcus	zcbd
asv_16	-5.57	Lactobacillales	Enterococcaceae	Vagococcus	zcbd
asv_43	-5.59	Flavobacteriales	Weeksellaceae	Empedobacter	zcbd
asv_44	-5.59	Lactobacillales	Streptococcaceae	Lactococcus	zcbd
asv_6	-5.66	Lactobacillales	Enterococcaceae	Vagococcus	zcbd
asv_65	-5.67	Flavobacteriales	Weeksellaceae	Empedobacter	zcbd
asv_4	-5.72	Lactobacillales	Enterococcaceae	Vagococcus	zcbd
asv_21	-5.74	Flavobacteriales	Weeksellaceae	Empedobacter	zcbd
asv_20	-5.81	Lactobacillales	Enterococcaceae	Vagococcus	zcbd

## Sheet: Ccapitata Blatifrons
Comparison: B. latifrons - C. capitata
asv	lfc1	order	family	genus	species
asv_1	6.91	Lactobacillales	Enterococcaceae	Enterococcus	ccbl
asv_9	5.98	Lactobacillales	Enterococcaceae	Enterococcus	ccbl
asv_11	5.63	Lactobacillales	Enterococcaceae	Enterococcus	ccbl
asv_54	5.5	Lactobacillales	Enterococcaceae	Enterococcus	ccbl
asv_60	4.78	Enterobacterales	Morganellaceae	Providencia	ccbl
asv_61	4.18	Enterobacterales	Morganellaceae	Providencia	ccbl
asv_97	3.95	Enterobacterales	Enterobacteriaceae	Enterobacter	ccbl
asv_17	3.94	Enterobacterales	Morganellaceae	Providencia	ccbl
asv_23	3.9	Enterobacterales	Morganellaceae	Providencia	ccbl
asv_47	3.85	Enterobacterales	Morganellaceae	Providencia	ccbl
asv_56	3.84	Enterobacterales	Morganellaceae	Providencia	ccbl
asv_66	3.83	Enterobacterales	Morganellaceae	Providencia	ccbl
asv_80	3.67	Enterobacterales	Enterobacteriaceae	Enterobacter	ccbl
asv_24	3.66	Enterobacterales	Morganellaceae	Providencia	ccbl
asv_150	3.49	Enterobacterales	Morganellaceae	Morganella	ccbl
asv_50	3.46	Enterobacterales	Morganellaceae	Providencia	ccbl
asv_51	3.25	Enterobacterales	Morganellaceae	Providencia	ccbl
asv_214	3.24	Enterobacterales	Morganellaceae	Morganella	ccbl
asv_178	3.18	Enterobacterales	Enterobacteriaceae	Enterobacter	ccbl
asv_72	3.1	Enterobacterales	Enterobacteriaceae	Klebsiella	ccbl
asv_39	3.07	Enterobacterales	Morganellaceae	Providencia	ccbl
asv_116	3.02	Enterobacterales	Enterobacteriaceae	Klebsiella	ccbl
asv_122	3.01	Enterobacterales	Enterobacteriaceae	Klebsiella	ccbl
asv_87	2.82	Enterobacterales	Enterobacteriaceae	Enterobacter	ccbl
asv_211	2.73	Enterobacterales	Morganellaceae	Morganella	ccbl
asv_184	2.69	Enterobacterales	Enterobacteriaceae	Enterobacter	ccbl
asv_118	2.63	Enterobacterales	Enterobacteriaceae	Klebsiella	ccbl
asv_143	2.58	Enterobacterales	Morganellaceae	Morganella	ccbl
asv_511	2.53	Enterobacterales	Morganellaceae	Providencia	ccbl
asv_91	2.48	Enterobacterales	Enterobacteriaceae	Enterobacter	ccbl
asv_495	2.43	Enterobacterales	Morganellaceae	Providencia	ccbl
asv_166	2.42	Enterobacterales	Enterobacteriaceae	Klebsiella	ccbl
asv_229	2.38	Enterobacterales	Enterobacteriaceae	Klebsiella	ccbl
asv_241	2.1	Enterobacterales	Enterobacteriaceae	Klebsiella	ccbl
asv_64	1.95	Enterobacterales	Yersiniaceae	Serratia	ccbl
asv_212	1.77	Enterobacterales	Morganellaceae	Providencia	ccbl
asv_421	1.68	Enterobacterales	Morganellaceae	Providencia	ccbl
asv_392	1.65	Enterobacterales	Morganellaceae	Providencia	ccbl
asv_243	1.63	Enterobacterales	Enterobacteriaceae	Klebsiella	ccbl
asv_29	1.61	Enterobacterales	Yersiniaceae	Serratia	ccbl
asv_76	1.61	Enterobacterales	Yersiniaceae	Serratia	ccbl
asv_411	1.52	Enterobacterales	Morganellaceae	Providencia	ccbl
asv_36	1.46	Enterobacterales	Morganellaceae	Providencia	ccbl
asv_38	1.2	Enterobacterales	Morganellaceae	Providencia	ccbl
asv_48	1.14	Enterobacterales	Morganellaceae	Providencia	ccbl
asv_344	1.11	Lactobacillales	Enterococcaceae	Enterococcus	ccbl
asv_412	1.11	Lactobacillales	Enterococcaceae	Enterococcus	ccbl
asv_429	-1.15	Enterobacterales	Enterobacteriaceae	Enterobacter	ccbl
asv_487	-1.17	Enterobacterales	Enterobacteriaceae	Enterobacter	ccbl
asv_403	-1.2	Enterobacterales	Enterobacteriaceae	Enterobacter	ccbl
asv_348	-1.26	Enterobacterales	Enterobacteriaceae	Enterobacter	ccbl
asv_378	-1.27	Enterobacterales	Enterobacteriaceae	Enterobacter	ccbl
asv_568	-1.29	Enterobacterales	Enterobacteriaceae	Enterobacter	ccbl
asv_349	-1.31	Enterobacterales	Enterobacteriaceae	Enterobacter	ccbl
asv_547	-1.31	Enterobacterales	Enterobacteriaceae	Enterobacter	ccbl
asv_376	-1.39	Enterobacterales	Enterobacteriaceae	Enterobacter	ccbl
asv_335	-1.41	Enterobacterales	Enterobacteriaceae	Enterobacter	ccbl
asv_361	-1.43	Enterobacterales	Enterobacteriaceae	Enterobacter	ccbl
asv_363	-1.45	Enterobacterales	Enterobacteriaceae	Enterobacter	ccbl
asv_6	-1.46	Lactobacillales	Enterococcaceae	Vagococcus	ccbl
asv_447	-1.46	Enterobacterales	Enterobacteriaceae	Enterobacter	ccbl
asv_606	-1.46	Enterobacterales	Enterobacteriaceae	Enterobacter	ccbl
asv_714	-1.46	Enterobacterales	Enterobacteriaceae	Enterobacter	ccbl
asv_413	-1.48	Flavobacteriales	Weeksellaceae	Chryseobacterium	ccbl
asv_529	-1.49	Enterobacterales	Enterobacteriaceae	Enterobacter	ccbl
asv_183	-1.51	Enterobacterales	Enterobacteriaceae	Enterobacter	ccbl
asv_566	-1.54	Enterobacterales	Enterobacteriaceae	Enterobacter	ccbl
asv_236	-1.55	Lactobacillales	Enterococcaceae	Enterococcus	ccbl
asv_399	-1.55	Enterobacterales	Enterobacteriaceae	Enterobacter	ccbl
asv_507	-1.56	Enterobacterales	Enterobacteriaceae	Enterobacter	ccbl
asv_432	-1.59	Enterobacterales	Enterobacteriaceae	Enterobacter	ccbl
asv_1036	-1.63	Enterobacterales	Morganellaceae	Providencia	ccbl
asv_71	-1.64	Enterobacterales	Enterobacteriaceae	Enterobacter	ccbl
asv_484	-1.72	Enterobacterales	Enterobacteriaceae	Enterobacter	ccbl
asv_62	-1.74	Lactobacillales	Enterococcaceae	Enterococcus	ccbl
asv_4	-1.78	Lactobacillales	Enterococcaceae	Vagococcus	ccbl
asv_364	-1.79	Enterobacterales	Enterobacteriaceae	Enterobacter	ccbl
asv_52	-1.84	Enterobacterales	Enterobacteriaceae	Enterobacter	ccbl
asv_206	-1.86	Enterobacterales	Enterobacteriaceae	Enterobacter	ccbl
asv_135	-1.97	Enterobacterales	Yersiniaceae	Serratia	ccbl
asv_295	-1.97	Enterobacterales	Enterobacteriaceae	Klebsiella	ccbl
asv_288	-1.99	Enterobacterales	Enterobacteriaceae	Enterobacter	ccbl
asv_22	-2.03	Enterobacterales	Enterobacteriaceae	Enterobacter	ccbl
asv_96	-2.03	Aeromonadales	Aeromonadaceae	Aeromonas	ccbl
asv_343	-2.04	Lactobacillales	Streptococcaceae	Lactococcus	ccbl
asv_164	-2.07	Enterobacterales	Enterobacteriaceae	Enterobacter	ccbl
asv_302	-2.12	Enterobacterales	Enterobacteriaceae	Klebsiella	ccbl
asv_149	-2.14	Enterobacterales	Enterobacteriaceae	Enterobacter	ccbl
asv_247	-2.16	Enterobacterales	Enterobacteriaceae	Enterobacter	ccbl
asv_416	-2.19	Enterobacterales	Enterobacteriaceae	Enterobacter	ccbl
asv_268	-2.21	Enterobacterales	Enterobacteriaceae	Enterobacter	ccbl
asv_331	-2.26	Enterobacterales	Enterobacteriaceae	Enterobacter	ccbl
asv_55	-2.3	Enterobacterales	Yersiniaceae	Serratia	ccbl
asv_170	-2.3	Enterobacterales	Enterobacteriaceae	Enterobacter	ccbl
asv_20	-2.32	Lactobacillales	Enterococcaceae	Vagococcus	ccbl
asv_161	-2.37	Enterobacterales	Enterobacteriaceae	Enterobacter	ccbl
asv_16	-2.42	Lactobacillales	Enterococcaceae	Vagococcus	ccbl
asv_167	-2.42	Enterobacterales	Enterobacteriaceae	Enterobacter	ccbl
asv_280	-2.46	Enterobacterales	Enterobacteriaceae	Unclassified Enterobacteriaceae	ccbl
asv_154	-2.47	Pseudomonadales	Moraxellaceae	Acinetobacter	ccbl
asv_217	-2.47	Enterobacterales	Enterobacteriaceae	Klebsiella	ccbl
asv_160	-2.53	Enterobacterales	Enterobacteriaceae	Enterobacter	ccbl
asv_156	-2.55	Enterobacterales	Enterobacteriaceae	Enterobacter	ccbl
asv_189	-2.56	Enterobacterales	Enterobacteriaceae	Enterobacter	ccbl
asv_290	-2.88	Enterobacterales	Enterobacteriaceae	Unclassified Enterobacteriaceae	ccbl
asv_209	-2.96	Enterobacterales	Enterobacteriaceae	Klebsiella	ccbl
asv_158	-2.99	Enterobacterales	Enterobacteriaceae	Klebsiella	ccbl
asv_125	-3.04	Aeromonadales	Aeromonadaceae	Aeromonas	ccbl
asv_157	-3.06	Enterobacterales	Enterobacteriaceae	Enterobacter	ccbl
asv_228	-3.1	Enterobacterales	Enterobacteriaceae	Enterobacter	ccbl
asv_95	-3.15	Enterobacterales	Enterobacteriaceae	Klebsiella	ccbl
asv_42	-3.17	Lactobacillales	Streptococcaceae	Lactococcus	ccbl
asv_203	-3.25	Enterobacterales	Enterobacteriaceae	Klebsiella	ccbl
asv_127	-3.4	Enterobacterales	Enterobacteriaceae	Klebsiella	ccbl
asv_121	-3.46	Enterobacterales	Enterobacteriaceae	Klebsiella	ccbl
asv_129	-3.46	Enterobacterales	Enterobacteriaceae	Klebsiella	ccbl
asv_153	-3.62	Enterobacterales	Enterobacteriaceae	Klebsiella	ccbl
asv_18	-3.75	Lactobacillales	Streptococcaceae	Lactococcus	ccbl
asv_35	-3.9	Enterobacterales	Enterobacteriaceae	Enterobacter	ccbl
asv_128	-4.04	Enterobacterales	Enterobacteriaceae	Klebsiella	ccbl
asv_41	-4.11	Enterobacterales	Enterobacteriaceae	Enterobacter	ccbl
asv_12	-4.21	Lactobacillales	Enterococcaceae	Enterococcus	ccbl
asv_13	-4.28	Enterobacterales	Enterobacteriaceae	Enterobacter	ccbl
asv_115	-4.35	Lactobacillales	Enterococcaceae	Vagococcus	ccbl
asv_251	-4.64	Enterobacterales	Enterobacteriaceae	Enterobacter	ccbl
asv_177	-4.68	Lactobacillales	Leuconostocaceae	Leuconostoc	ccbl
asv_8	-4.83	Enterobacterales	Enterobacteriaceae	Enterobacter	ccbl
asv_5	-4.85	Enterobacterales	Enterobacteriaceae	Enterobacter	ccbl
asv_3	-5.13	Enterobacterales	Enterobacteriaceae	Enterobacter	ccbl
asv_2	-5.55	Flavobacteriales	Weeksellaceae	Empedobacter	ccbl

## Sheet: Zcucurbitae Blatifrons
Comparison: B. latifrons - Z. cucurbitae
asv	log-fold change	order	family	genus
asv_37	4.89	Enterobacterales	Morganellaceae	Providencia
asv_28	4.47	Enterobacterales	Morganellaceae	Providencia
asv_30	4.41	Enterobacterales	Morganellaceae	Providencia
asv_10	4.34	Enterobacterales	Morganellaceae	Providencia
asv_32	4.25	Enterobacterales	Morganellaceae	Providencia
asv_117	4.21	Lactobacillales	Enterococcaceae	Enterococcus
asv_33	4.11	Enterobacterales	Morganellaceae	Providencia
asv_77	3.73	Enterobacterales	Enterobacteriaceae	Enterobacter
asv_94	3.69	Enterobacterales	Morganellaceae	Morganella
asv_85	3.68	Enterobacterales	Morganellaceae	Morganella
asv_89	3.65	Enterobacterales	Morganellaceae	Morganella
asv_98	3.62	Enterobacterales	Morganellaceae	Morganella
asv_92	3.61	Enterobacterales	Morganellaceae	Morganella
asv_36	3.6	Enterobacterales	Morganellaceae	Providencia
asv_38	3.46	Enterobacterales	Morganellaceae	Providencia
asv_81	3.45	Enterobacterales	Morganellaceae	Morganella
asv_69	3.42	Enterobacterales	Enterobacteriaceae	Enterobacter
asv_7	3.4	Enterobacterales	Morganellaceae	Providencia
asv_78	3.25	Enterobacterales	Enterobacteriaceae	Enterobacter
asv_86	3.22	Enterobacterales	Morganellaceae	Morganella
asv_14	3.21	Enterobacterales	Morganellaceae	Providencia
asv_82	3.16	Enterobacterales	Enterobacteriaceae	Enterobacter
asv_103	2.96	Enterobacterales	Morganellaceae	Cosenzaea
asv_88	2.84	Enterobacterales	Enterobacteriaceae	Enterobacter
asv_169	2.83	Enterobacterales	Enterobacteriaceae	Klebsiella
asv_79	2.81	Enterobacterales	Enterobacteriaceae	Enterobacter
asv_46	2.71	Enterobacterales	Enterobacteriaceae	Enterobacter
asv_111	2.68	Enterobacterales	Morganellaceae	Unclassified Morganellaceae
asv_105	2.6	Enterobacterales	Morganellaceae	Unclassified Morganellaceae
asv_166	2.56	Enterobacterales	Enterobacteriaceae	Klebsiella
asv_67	2.5	Lactobacillales	Enterococcaceae	Enterococcus
asv_110	2.48	Enterobacterales	Morganellaceae	Unclassified Morganellaceae
asv_106	2.43	Enterobacterales	Morganellaceae	Unclassified Morganellaceae
asv_101	2.39	Enterobacterales	Morganellaceae	Unclassified Morganellaceae
asv_108	2.32	Enterobacterales	Morganellaceae	Unclassified Morganellaceae
asv_327	2.15	Enterobacterales	Morganellaceae	Providencia
asv_27	2.09	Lactobacillales	Enterococcaceae	Enterococcus
asv_138	2.06	Enterobacterales	Enterobacteriaceae	Enterobacter
asv_310	1.98	Enterobacterales	Morganellaceae	Providencia
asv_279	1.95	Enterobacterales	Morganellaceae	Providencia
asv_133	1.92	Enterobacterales	Enterobacteriaceae	Klebsiella
asv_411	1.88	Enterobacterales	Morganellaceae	Providencia
asv_93	1.7	Enterobacterales	Enterobacteriaceae	Enterobacter
asv_130	1.48	Enterobacterales	Enterobacteriaceae	Enterobacter
asv_673	1.47	Enterobacterales	Morganellaceae	Providencia
asv_26	1.46	Enterobacterales	Morganellaceae	Providencia
asv_48	1.43	Enterobacterales	Morganellaceae	Providencia
asv_90	1.38	Enterobacterales	Morganellaceae	Providencia
asv_229	1.29	Enterobacterales	Enterobacteriaceae	Klebsiella
asv_72	1.26	Enterobacterales	Enterobacteriaceae	Klebsiella
asv_24	1.23	Enterobacterales	Morganellaceae	Providencia
asv_237	1.23	Enterobacterales	Morganellaceae	Morganella
asv_335	-1.2	Enterobacterales	Enterobacteriaceae	Enterobacter
asv_268	-1.24	Enterobacterales	Enterobacteriaceae	Enterobacter
asv_378	-1.25	Enterobacterales	Enterobacteriaceae	Enterobacter
asv_494	-1.25	Enterobacterales	Enterobacteriaceae	Unclassified Enterobacteriaceae
asv_547	-1.26	Enterobacterales	Enterobacteriaceae	Enterobacter
asv_587	-1.28	Enterobacterales	Enterobacteriaceae	Enterobacter
asv_288	-1.29	Enterobacterales	Enterobacteriaceae	Enterobacter
asv_6	-1.32	Lactobacillales	Enterococcaceae	Vagococcus
asv_429	-1.34	Enterobacterales	Enterobacteriaceae	Enterobacter
asv_364	-1.4	Enterobacterales	Enterobacteriaceae	Enterobacter
asv_566	-1.45	Enterobacterales	Enterobacteriaceae	Enterobacter
asv_228	-1.47	Enterobacterales	Enterobacteriaceae	Enterobacter
asv_416	-1.48	Enterobacterales	Enterobacteriaceae	Enterobacter
asv_399	-1.53	Enterobacterales	Enterobacteriaceae	Enterobacter
asv_403	-1.56	Enterobacterales	Enterobacteriaceae	Enterobacter
asv_123	-1.6	Enterobacterales	Enterobacteriaceae	Enterobacter
asv_71	-1.64	Enterobacterales	Enterobacteriaceae	Enterobacter
asv_247	-1.64	Enterobacterales	Enterobacteriaceae	Enterobacter
asv_161	-1.66	Enterobacterales	Enterobacteriaceae	Enterobacter
asv_189	-1.67	Enterobacterales	Enterobacteriaceae	Enterobacter
asv_49	-1.69	Enterobacterales	Yersiniaceae	Serratia
asv_135	-1.7	Enterobacterales	Yersiniaceae	Serratia
asv_167	-1.7	Enterobacterales	Enterobacteriaceae	Enterobacter
asv_4	-1.71	Lactobacillales	Enterococcaceae	Vagococcus
asv_149	-1.77	Enterobacterales	Enterobacteriaceae	Enterobacter
asv_206	-1.78	Enterobacterales	Enterobacteriaceae	Enterobacter
asv_280	-1.81	Enterobacterales	Enterobacteriaceae	Unclassified Enterobacteriaceae
asv_183	-1.82	Enterobacterales	Enterobacteriaceae	Enterobacter
asv_52	-1.89	Enterobacterales	Enterobacteriaceae	Enterobacter
asv_302	-1.89	Enterobacterales	Enterobacteriaceae	Klebsiella
asv_197	-1.93	Enterobacterales	Enterobacteriaceae	Enterobacter
asv_20	-1.98	Lactobacillales	Enterococcaceae	Vagococcus
asv_63	-2.01	Enterobacterales	Enterobacteriaceae	Enterobacter
asv_209	-2.07	Enterobacterales	Enterobacteriaceae	Klebsiella
asv_157	-2.1	Enterobacterales	Enterobacteriaceae	Enterobacter
asv_290	-2.11	Enterobacterales	Enterobacteriaceae	Unclassified Enterobacteriaceae
asv_507	-2.12	Enterobacterales	Enterobacteriaceae	Enterobacter
asv_16	-2.14	Lactobacillales	Enterococcaceae	Vagococcus
asv_331	-2.15	Enterobacterales	Enterobacteriaceae	Enterobacter
asv_22	-2.16	Enterobacterales	Enterobacteriaceae	Enterobacter
asv_343	-2.16	Lactobacillales	Streptococcaceae	Lactococcus
asv_96	-2.21	Aeromonadales	Aeromonadaceae	Aeromonas
asv_160	-2.21	Enterobacterales	Enterobacteriaceae	Enterobacter
asv_156	-2.24	Enterobacterales	Enterobacteriaceae	Enterobacter
asv_134	-2.25	Enterobacterales	Enterobacteriaceae	Enterobacter
asv_121	-2.46	Enterobacterales	Enterobacteriaceae	Klebsiella
asv_187	-2.46	Enterobacterales	Enterobacteriaceae	Enterobacter
asv_153	-2.54	Enterobacterales	Enterobacteriaceae	Klebsiella
asv_194	-2.55	Enterobacterales	Enterobacteriaceae	Enterobacter
asv_95	-2.74	Enterobacterales	Enterobacteriaceae	Klebsiella
asv_55	-2.78	Enterobacterales	Yersiniaceae	Serratia
asv_141	-2.78	Enterobacterales	Enterobacteriaceae	Enterobacter
asv_154	-2.82	Pseudomonadales	Moraxellaceae	Acinetobacter
asv_144	-2.85	Enterobacterales	Enterobacteriaceae	Enterobacter
asv_158	-2.87	Enterobacterales	Enterobacteriaceae	Klebsiella
asv_163	-2.87	Enterobacterales	Enterobacteriaceae	Enterobacter
asv_42	-2.96	Lactobacillales	Streptococcaceae	Lactococcus
asv_127	-3.04	Enterobacterales	Enterobacteriaceae	Klebsiella
asv_251	-3.17	Enterobacterales	Enterobacteriaceae	Enterobacter
asv_128	-3.21	Enterobacterales	Enterobacteriaceae	Klebsiella
asv_41	-3.26	Enterobacterales	Enterobacteriaceae	Enterobacter
asv_129	-3.29	Enterobacterales	Enterobacteriaceae	Klebsiella
asv_35	-3.38	Enterobacterales	Enterobacteriaceae	Enterobacter
asv_13	-3.62	Enterobacterales	Enterobacteriaceae	Enterobacter
asv_115	-3.64	Lactobacillales	Enterococcaceae	Vagococcus
asv_203	-3.65	Enterobacterales	Enterobacteriaceae	Klebsiella
asv_170	-3.79	Enterobacterales	Enterobacteriaceae	Enterobacter
asv_217	-4.04	Enterobacterales	Enterobacteriaceae	Klebsiella
asv_5	-4.09	Enterobacterales	Enterobacteriaceae	Enterobacter
asv_8	-4.17	Enterobacterales	Enterobacteriaceae	Enterobacter
asv_177	-4.24	Lactobacillales	Leuconostocaceae	Leuconostoc
asv_18	-4.37	Lactobacillales	Streptococcaceae	Lactococcus
asv_3	-4.44	Enterobacterales	Enterobacteriaceae	Enterobacter
asv_2	-6.06	Flavobacteriales	Weeksellaceae	Empedobacter
