# Supplementary material for: Effects of species and sex on the gut microbiome of four laboratory-reared fruit fly lines (Diptera: Tephritidae) using full-length 16S rRNA PacBio Kinnex sequencing
Source: BMC Microbiol. 2025 Jul 28;25:455. doi: 10.1186/s12866-025-04025-0 (PMC12306104; doi:10.1186/s12866-025-04025-0)
Supplement: Supplementary file 5 — Supplementary Material 5 [file 12866_2025_4025_MOESM5_ESM.xlsx]

## Sheet: Sheet2
Comparison: B. dorsalis (male - female)
asv	log-fold change	order	family	genus	species
asv_74	4.06772	Orbales	Orbaceae	Unclassified Orbaceae	Ori
asv_19	2.14259	Flavobacteriales	Weeksellaceae	Empedobacter	Ori
asv_58	2.09447	Flavobacteriales	Weeksellaceae	Empedobacter	Ori
asv_21	2.09309	Flavobacteriales	Weeksellaceae	Empedobacter	Ori
asv_43	2.0347	Flavobacteriales	Weeksellaceae	Empedobacter	Ori
asv_65	2.01205	Flavobacteriales	Weeksellaceae	Empedobacter	Ori
asv_546	1.97235	Lactobacillales	Enterococcaceae	Vagococcus	Ori
asv_280	1.72481	Enterobacterales	Enterobacteriaceae	Unclassified Enterobacteriaceae	Ori
asv_1544	1.70214	Lactobacillales	Streptococcaceae	Lactococcus	Ori
asv_428	1.69173	Lactobacillales	Enterococcaceae	Enterococcus	Ori
asv_995	1.56722	Lactobacillales	Enterococcaceae	Vagococcus	Ori
asv_92	1.53302	Enterobacterales	Morganellaceae	Morganella	Ori
asv_1612	1.52443	Lactobacillales	Streptococcaceae	Lactococcus	Ori
asv_371	1.19293	Lactobacillales	Enterococcaceae	Vagococcus	Ori
asv_391	1.10703	Lactobacillales	Enterococcaceae	Vagococcus	Ori
asv_554	-1.99653	Enterobacterales	Yersiniaceae	Serratia	Ori
Comparison: B. latifrons (male - female)
asv	log-fold change	order	family	genus	species
asv_510	2.02209	Flavobacteriales	Weeksellaceae	Empedobacter	Lat
Comparison: C. capitata (male - female)
asv	log-fold change	order	family	genus	species
asv_76	2.59132	Enterobacterales	Yersiniaceae	Serratia	Med
asv_112	2.58069	Enterobacterales	Yersiniaceae	Serratia	Med
asv_53	2.34916	Enterobacterales	Yersiniaceae	Serratia	Med
asv_59	2.21706	Enterobacterales	Yersiniaceae	Serratia	Med
asv_415	1.16931	Enterobacterales	Enterobacteriaceae	Enterobacter	Med
asv_414	0.98759	Enterobacterales	Enterobacteriaceae	Enterobacter	Med
asv_66	-1.02083	Enterobacterales	Morganellaceae	Providencia	Med
asv_61	-1.04189	Enterobacterales	Morganellaceae	Providencia	Med
asv_28	-1.04455	Enterobacterales	Morganellaceae	Providencia	Med
asv_70	-1.26142	Enterobacterales	Enterobacteriaceae	Salmonella	Med
asv_627	-1.39187	Enterobacterales	Enterobacteriaceae	Enterobacter	Med
asv_764	-1.5842	Orbales	Orbaceae	Unclassified Orbaceae	Med
Comparison: Z. cucurbitae (male - female)
asv	log-fold change	order	family	genus	species
asv_21	-1.29601	Flavobacteriales	Weeksellaceae	Empedobacter	ZC
