# Supplementary material for: Effects of species and sex on the gut microbiome of four laboratory-reared fruit fly lines (Diptera: Tephritidae) using full-length 16S rRNA PacBio Kinnex sequencing
Source: BMC Microbiol. 2025 Jul 28;25:455. doi: 10.1186/s12866-025-04025-0 (PMC12306104; doi:10.1186/s12866-025-04025-0)
Supplement: Supplementary file 6 — Supplementary Material 6 [file 12866_2025_4025_MOESM6_ESM.xlsx]

## Sheet: Across All Species
Supplemental Table: Occupancy and abundance of individual ASVs across all host species. Those classified as 'core' components as determined using elbow (stringent) and those that contribute >= 5% to Bray-Curtis dissimilarity. Numbers following "Elbow" and "Contributing" indicate the number of ASVs that contribute to the core groups. Analyses were performed within each indvidual. Taxonomic-determi…
ASV	Occupancy	Rel. Abund	Elbow (4)	Contributing (84)	Genus-Level Taxon
asv_1	0.974359	0.111226	yes	yes	Enterococcus
asv_2	0.641026	0.0491644	no	yes	Empedobacter
asv_3	0.961538	0.0409587	yes	yes	Enterobacter
asv_4	0.897436	0.0239875	no	yes	Vagococcus
asv_5	0.775641	0.0226179	no	yes	Enterobacter
asv_6	0.820513	0.0182529	no	yes	Vagococcus
asv_7	0.929487	0.0193901	no	yes	Providencia
asv_8	0.974359	0.0201728	yes	yes	Enterobacter
asv_9	0.698718	0.0154667	no	yes	Enterococcus
asv_10	0.512821	0.012226	no	yes	Providencia
asv_11	0.673077	0.0126481	no	yes	Enterococcus
asv_12	0.897436	0.0108087	yes	yes	Enterococcus
asv_13	0.628205	0.0103869	no	yes	Enterobacter
asv_14	0.833333	0.0124397	no	yes	Providencia
asv_15	0.647436	0.0114029	no	yes	Lactococcus
asv_16	0.74359	0.00926891	no	yes	Vagococcus
asv_17	0.442308	0.00968237	no	yes	Providencia
asv_18	0.75	0.0108554	no	yes	Lactococcus
asv_19	0.480769	0.00952821	no	yes	Empedobacter
asv_20	0.711538	0.00773558	no	yes	Vagococcus
asv_21	0.480769	0.00878109	no	yes	Empedobacter
asv_22	0.807692	0.0127234	no	yes	Enterobacter
asv_23	0.544872	0.00479583	no	yes	Providencia
asv_24	0.570513	0.00463173	no	yes	Providencia
asv_25	0.685897	0.0127272	no	yes	Enterobacter
asv_26	0.461538	0.00494071	no	yes	Providencia
asv_27	0.634615	0.00860705	no	yes	Enterococcus
asv_28	0.519231	0.00611346	no	yes	Providencia
asv_29	0.647436	0.00577885	no	yes	Serratia
asv_30	0.49359	0.0057891	no	yes	Providencia
asv_31	0.538462	0.00639423	no	yes	Lactococcus
asv_32	0.448718	0.00563237	no	yes	Providencia
asv_33	0.480769	0.00559744	no	yes	Providencia
asv_34	0.352564	0.00410449	no	no	Orbus
asv_35	0.602564	0.00627404	no	yes	Enterobacter
asv_36	0.679487	0.00611506	no	yes	Providencia
asv_37	0.410256	0.00514776	no	no	Providencia
asv_38	0.737179	0.00592564	no	yes	Providencia
asv_39	0.326923	0.00486538	no	no	Providencia
asv_40	0.429487	0.00488462	no	yes	Klebsiella
asv_41	0.538462	0.00473077	no	yes	Enterobacter
asv_42	0.615385	0.00657917	no	yes	Lactococcus
asv_43	0.403846	0.00480224	no	no	Empedobacter
asv_44	0.416667	0.00522019	no	no	Lactococcus
asv_45	0.647436	0.00753301	no	yes	Enterobacter
asv_46	0.544872	0.0117705	no	yes	Enterobacter
asv_47	0.301282	0.00432019	no	no	Providencia
asv_48	0.423077	0.00333654	no	no	Providencia
asv_49	0.737179	0.00501442	no	yes	Serratia
asv_50	0.346154	0.00407821	no	no	Providencia
asv_51	0.301282	0.00409423	no	no	Providencia
asv_52	0.679487	0.00681667	no	yes	Enterobacter
asv_53	0.711538	0.00427596	no	yes	Serratia
asv_54	0.442308	0.00386763	no	yes	Enterococcus
asv_55	0.75641	0.00501058	no	yes	Serratia
asv_56	0.480769	0.00210929	no	yes	Providencia
asv_57	0.596154	0.00534744	no	yes	Enterobacter
asv_58	0.371795	0.00355929	no	no	Empedobacter
asv_59	0.685897	0.00382436	no	yes	Serratia
asv_60	0.179487	0.00333462	no	no	Providencia
asv_61	0.480769	0.00189038	no	yes	Providencia
asv_62	0.397436	0.00352179	no	no	Enterococcus
asv_63	0.673077	0.00530353	no	yes	Enterobacter
asv_64	0.589744	0.00319295	no	yes	Serratia
asv_65	0.358974	0.00317051	no	no	Empedobacter
asv_66	0.403846	0.00170224	no	no	Providencia
asv_67	0.423077	0.0030375	no	no	Enterococcus
asv_68	0.512821	0.00413878	no	yes	Enterobacter
asv_69	0.455128	0.00723045	no	yes	Enterobacter
asv_70	0.301282	0.000175321	no	no	Salmonella
asv_71	0.769231	0.00379263	no	yes	Enterobacter
asv_72	0.333333	0.00154519	no	no	Klebsiella
asv_73	0.230769	7.69231e-05	no	no	Bacillus
asv_74	0.352564	0.00411731	no	no	Unclassified Orbaceae
asv_75	0.378205	0.00402596	no	no	Enterobacter
asv_76	0.461538	0.00245192	no	yes	Serratia
asv_77	0.435897	0.00659455	no	yes	Enterobacter
asv_78	0.5	0.00658077	no	yes	Enterobacter
asv_79	0.474359	0.006525	no	yes	Enterobacter
asv_80	0.333333	0.00426474	no	no	Enterobacter
asv_81	0.621795	0.0041375	no	yes	Morganella
asv_82	0.448718	0.00634327	no	yes	Enterobacter
asv_83	0.391026	0.00177853	no	no	Providencia
asv_84	0.25	0.00267821	no	no	Klebsiella
asv_85	0.621795	0.00369231	no	yes	Morganella
asv_86	0.583333	0.00369167	no	yes	Morganella
asv_87	0.467949	0.00365128	no	yes	Enterobacter
asv_88	0.416667	0.00578077	no	no	Enterobacter
asv_89	0.557692	0.00347532	no	yes	Morganella
asv_90	0.365385	0.00153686	no	no	Providencia
asv_91	0.333333	0.00361859	no	no	Enterobacter
asv_92	0.532051	0.00324904	no	yes	Morganella
asv_93	0.166667	0.00266378	no	no	Enterobacter
asv_94	0.442308	0.00317821	no	yes	Morganella
asv_95	0.307692	0.00277179	no	no	Klebsiella
asv_96	0.211538	0.00303814	no	no	Aeromonas
asv_97	0.301282	0.00323173	no	no	Enterobacter
asv_98	0.442308	0.00304744	no	yes	Morganella
asv_99	0.153846	4.19872e-05	no	no	Bacillus
asv_100	0.307692	0.00205064	no	no	Klebsiella
asv_101	0.519231	0.00206186	no	yes	Unclassified Morganellaceae
asv_102	0.185897	4.55128e-05	no	no	Bacillus
asv_103	0.519231	0.002025	no	yes	Cosenzaea
asv_104	0.391026	0.00258654	no	no	Enterobacter
asv_105	0.525641	0.00199615	no	yes	Unclassified Morganellaceae
asv_106	0.50641	0.00196378	no	yes	Unclassified Morganellaceae
asv_107	0.153846	5.38462e-05	no	no	Pseudomonas
asv_108	0.5	0.00192179	no	yes	Unclassified Morganellaceae
asv_109	0.391026	0.00142404	no	no	Enterococcus
asv_110	0.461538	0.00175737	no	yes	Unclassified Morganellaceae
asv_111	0.480769	0.00166506	no	yes	Unclassified Morganellaceae
asv_112	0.397436	0.00145417	no	no	Serratia
asv_113	0.275641	0.00086891	no	no	Klebsiella
asv_114	0.153846	0.00143846	no	no	Providencia
asv_115	0.410256	0.000916346	no	no	Vagococcus
asv_116	0.24359	0.000699359	no	no	Klebsiella
asv_117	0.230769	0.0021859	no	no	Enterococcus
asv_118	0.179487	0.000684295	no	no	Klebsiella
asv_119	0.173077	0.000888782	no	no	Enterobacter
asv_120	0.410256	0.00153397	no	no	Serratia
asv_121	0.275641	0.00161667	no	no	Klebsiella
asv_122	0.205128	0.000686859	no	no	Klebsiella
asv_123	0.333333	0.00197276	no	no	Enterobacter
asv_124	0.378205	0.00126218	no	no	Serratia
asv_125	0.198718	0.00172596	no	no	Aeromonas
asv_126	0.102564	0.0011109	no	no	Klebsiella
asv_127	0.217949	0.0016	no	no	Klebsiella
asv_128	0.205128	0.00154776	no	no	Klebsiella
asv_129	0.211538	0.00156154	no	no	Klebsiella
asv_130	0.128205	0.00143045	no	no	Enterobacter
asv_131	0.134615	0.00144519	no	no	Enterobacter
asv_132	0.198718	0.00148141	no	no	Klebsiella
asv_133	0.224359	0.00171474	no	no	Klebsiella
asv_134	0.217949	0.0017125	no	no	Enterobacter
asv_135	0.301282	0.00113526	no	no	Serratia
asv_136	0.128205	3.65385e-05	no	no	Bacillus
asv_137	0.141026	2.78846e-05	no	no	Staphylococcus
asv_138	0.147436	0.00130897	no	no	Enterobacter
asv_139	0.115385	0.00132083	no	no	Enterobacter
asv_140	0.230769	6.12179e-05	no	no	Escherichia/Shigella
asv_141	0.282051	0.00150833	no	no	Enterobacter
asv_142	0.0641026	0.00126667	no	no	Aeromonas
asv_143	0.384615	0.000582692	no	no	Morganella
asv_144	0.24359	0.00138205	no	no	Enterobacter
asv_145	0.224359	0.000848077	no	no	Enterobacter
asv_146	0.0961538	0.00115353	no	no	Enterobacter
asv_147	0.102564	2.08333e-05	no	no	Bacillus
asv_148	0.108974	0.00115865	no	no	Enterobacter
asv_149	0.237179	0.00102115	no	no	Enterobacter
asv_150	0.288462	0.000476603	no	no	Morganella
asv_151	0.0833333	1.82692e-05	no	no	Bacillus
asv_152	0.205128	0.00101859	no	no	Enterobacter
asv_153	0.192308	0.00120865	no	no	Klebsiella
asv_154	0.269231	0.00133526	no	no	Acinetobacter
asv_155	0.205128	0.000982372	no	no	Enterobacter
asv_156	0.25641	0.00102468	no	no	Enterobacter
asv_157	0.185897	0.00100769	no	no	Enterobacter
asv_158	0.166667	0.00120865	no	no	Klebsiella
asv_159	0.211538	0.00180064	no	no	Klebsiella
asv_160	0.589744	0.000998077	no	yes	Enterobacter
asv_161	0.442308	0.000800641	no	yes	Enterobacter
asv_162	0.102564	0.00189936	no	no	Providencia
asv_163	0.192308	0.000997756	no	no	Enterobacter
asv_164	0.166667	0.000991667	no	no	Enterobacter
asv_165	0.121795	0.000885897	no	no	Klebsiella
asv_166	0.25	0.00121859	no	no	Klebsiella
asv_167	0.224359	0.000971474	no	no	Enterobacter
asv_168	0.141026	0.000822436	no	no	Enterobacter
asv_169	0.185897	0.00167308	no	no	Klebsiella
asv_170	0.153846	0.000898077	no	no	Enterobacter
asv_171	0.153846	2.46795e-05	no	no	Listeria
asv_172	0.121795	0.00051859	no	no	Enterobacter
asv_173	0.211538	0.00121699	no	no	Enterobacter
asv_174	0.192308	0.000988462	no	no	Enterobacter
asv_175	0.141026	0.000486859	no	no	Enterobacter
asv_176	0.160256	0.000849679	no	no	Enterobacter
asv_177	0.442308	0.000845513	no	yes	Leuconostoc
asv_178	0.205128	0.00112212	no	no	Enterobacter
asv_179	0.179487	0.000915385	no	no	Enterobacter
asv_180	0.147436	0.000421795	no	no	Enterobacter
asv_181	0.121795	0.000789423	no	no	Enterobacter
asv_182	0.224359	0.00110962	no	no	Enterobacter
asv_183	0.160256	0.000206731	no	no	Enterobacter
asv_184	0.25641	0.00107083	no	no	Enterobacter
asv_185	0.0192308	1.92308e-06	no	no	NA
asv_186	0.128205	0.000420833	no	no	Enterobacter
asv_187	0.217949	0.000872436	no	no	Enterobacter
asv_188	0.128205	0.000594231	no	no	Providencia
asv_189	0.474359	0.000561218	no	yes	Enterobacter
asv_190	0.134615	0.00100673	no	no	Enterococcus
asv_191	0.0833333	0.000534615	no	no	Klebsiella
asv_192	0.153846	0.000692628	no	no	Enterobacter
asv_193	0.102564	0.000528526	no	no	Unclassified Enterobacteriaceae
asv_194	0.217949	0.000816346	no	no	Enterobacter
asv_195	0.0833333	0.000717308	no	no	Aeromonas
asv_196	0.102564	0.000479487	no	no	Unclassified Enterobacteriaceae
asv_197	0.24359	0.000795833	no	no	Enterobacter
asv_198	0.141026	2.01923e-05	no	no	Escherichia/Shigella
asv_199	0.160256	2.82051e-05	no	no	Escherichia/Shigella
asv_200	0.0641026	0.000449679	no	no	Klebsiella
asv_201	0.108974	0.000712179	no	no	Klebsiella
asv_202	0.153846	2.72436e-05	no	no	Escherichia/Shigella
asv_203	0.153846	0.000730128	no	no	Klebsiella
asv_204	0.147436	0.00137917	no	no	Citrobacter
asv_205	0.269231	0.000472436	no	no	Vagococcus
asv_206	0.416667	0.000663462	no	no	Enterobacter
asv_207	0.166667	2.59615e-05	no	no	Escherichia/Shigella
asv_208	0.0897436	1.76282e-05	no	no	Listeria
asv_209	0.198718	0.000795833	no	no	Klebsiella
asv_210	0.205128	0.000588141	no	no	Klebsiella
asv_211	0.217949	0.000226603	no	no	Morganella
asv_212	0.301282	0.000350641	no	no	Providencia
asv_213	0.173077	3.8141e-05	no	no	Escherichia/Shigella
asv_214	0.192308	0.000229167	no	no	Morganella
asv_215	0.115385	3.17308e-05	no	no	Limosilactobacillus
asv_216	0.141026	0.000674038	no	no	Klebsiella
asv_217	0.128205	0.000661218	no	no	Klebsiella
asv_218	0.147436	0.000650641	no	no	Klebsiella
asv_219	0.128205	0.000654487	no	no	Klebsiella
asv_220	0.166667	0.000929167	no	no	Klebsiella
asv_221	0.115385	2.72436e-05	no	no	Salmonella
asv_222	0.115385	2.53205e-05	no	no	Limosilactobacillus
asv_223	0.134615	0.00089359	no	no	Enterobacter
asv_224	0.24359	0.000703846	no	no	Serratia
asv_225	0.102564	2.24359e-05	no	no	Limosilactobacillus
asv_226	0.00641026	9.61538e-07	no	no	Bacillus
asv_227	0.192308	0.000203205	no	no	Morganella
asv_228	0.480769	0.000478846	no	yes	Enterobacter
asv_229	0.198718	0.000603526	no	no	Klebsiella
asv_230	0.0961538	0.000928526	no	no	Providencia
asv_231	0.153846	0.000603846	no	no	Klebsiella
asv_232	0.0576923	0.000928846	no	no	Providencia
asv_233	0.25641	0.000298077	no	no	Enterococcus
asv_234	0.147436	0.000842628	no	no	Enterobacter
asv_235	0.0448718	8.01282e-06	no	no	Kluyvera
asv_236	0.442308	0.00028141	no	yes	Enterococcus
asv_237	0.365385	0.000602885	no	no	Morganella
asv_238	0.0897436	0.000835577	no	no	Klebsiella
asv_239	0.108974	0.000803526	no	no	Enterobacter
asv_240	0.115385	0.000784936	no	no	Enterobacter
asv_241	0.166667	0.000557372	no	no	Klebsiella
asv_242	0.147436	0.000817949	no	no	Klebsiella
asv_243	0.217949	0.000580449	no	no	Klebsiella
asv_244	0.0769231	0.000846154	no	no	Providencia
asv_245	0.0833333	0.000860256	no	no	Providencia
asv_246	0.0897436	0.00114327	no	no	Citrobacter
asv_247	0.358974	0.000476603	no	no	Enterobacter
asv_248	0.121795	0.000554487	no	no	Acinetobacter
asv_249	0.0897436	1.73077e-05	no	no	Limosilactobacillus
asv_250	0.102564	0.000724038	no	no	Enterobacter
asv_251	0.192308	0.000291026	no	no	Enterobacter
asv_252	0.192308	0.000514423	no	no	Klebsiella
asv_253	0.0961538	0.000482372	no	no	Klebsiella
asv_254	0.0512821	0.0010859	no	no	Citrobacter
asv_255	0.217949	0.000192308	no	no	Empedobacter
asv_256	0.102564	1.47436e-05	no	no	Limosilactobacillus
asv_257	0.0384615	7.05128e-06	no	no	Kluyvera
asv_258	0.0705128	0.000768269	no	no	Providencia
asv_259	0.160256	0.000684295	no	no	Enterobacter
asv_260	0.185897	0.0005125	no	no	Klebsiella
asv_261	0.128205	0.000335897	no	no	Providencia
asv_262	0.0705128	0.000427244	no	no	Klebsiella
asv_263	0.121795	0.000413462	no	no	Klebsiella
asv_264	0.0384615	2.24359e-06	no	no	Kluyvera
asv_265	0.134615	0.000265385	no	no	Providencia
asv_266	0.211538	0.000200321	no	no	Vagococcus
asv_267	0.166667	0.000281731	no	no	Providencia
asv_268	0.538462	0.000291987	no	yes	Enterobacter
asv_269	0.282051	0.000270833	no	no	Enterococcus
asv_270	0.326923	0.000405449	no	no	Serratia
asv_271	0.185897	0.000258013	no	no	Enterobacter
asv_272	0.153846	0.000409936	no	no	Klebsiella
asv_273	0.0961538	0.000708974	no	no	Citrobacter
asv_274	0.0641026	4.80769e-06	no	no	Staphylococcus
asv_275	0.00641026	3.20513e-07	no	no	Bacillus
asv_276	0.0897436	8.33333e-06	no	no	Staphylococcus
asv_277	0.0897436	0.000292628	no	no	Enterococcus
asv_278	0.275641	0.000367308	no	no	Serratia
asv_279	0.346154	0.000208974	no	no	Providencia
asv_280	0.205128	0.000387179	no	no	Unclassified Enterobacteriaceae
asv_281	0.0320513	9.29487e-06	no	no	Listeria
asv_282	0.153846	0.000422436	no	no	Klebsiella
asv_283	0.0769231	0.00031891	no	no	Klebsiella
asv_284	0.0833333	0.000247436	no	no	Enterococcus
asv_285	0.108974	0.000660897	no	no	Citrobacter
asv_286	0.0833333	0.000651282	no	no	Citrobacter
asv_287	0.0769231	0.00065	no	no	Citrobacter
asv_288	0.5	0.000237179	no	yes	Enterobacter
asv_289	0.108974	0.000665385	no	no	Citrobacter
asv_290	0.173077	0.00039391	no	no	Unclassified Enterobacteriaceae
asv_291	0.0897436	0.000320513	no	no	Klebsiella
asv_292	0.00641026	3.20513e-07	no	no	Rickettsia
asv_293	0.153846	0.000212821	no	no	Klebsiella
asv_294	0.0961538	0.000324359	no	no	Klebsiella
asv_295	0.185897	0.000231731	no	no	Klebsiella
asv_296	0.153846	0.000466346	no	no	Enterobacter
asv_297	0.0961538	0.000319231	no	no	Klebsiella
asv_298	0.0448718	4.48718e-06	no	no	Kluyvera
asv_299	0	0	no	no	Providencia
asv_300	0.0897436	0.000590705	no	no	Citrobacter
asv_301	0.147436	0.000185577	no	no	Klebsiella
asv_302	0.128205	0.000346154	no	no	Klebsiella
asv_303	0.205128	0.000145192	no	no	Providencia
asv_304	0.173077	0.000340705	no	no	Klebsiella
asv_305	0.358974	0.000175321	no	no	Vagococcus
asv_306	0.198718	0.00014359	no	no	Providencia
asv_307	0.128205	0.000256731	no	no	Klebsiella
asv_308	0.198718	0.000141667	no	no	Providencia
asv_309	0.179487	0.000316346	no	no	Klebsiella
asv_310	0.346154	0.000164103	no	no	Providencia
asv_311	0.198718	0.000152244	no	no	Enterococcus
asv_312	0.0192308	0.000197756	no	no	Klebsiella
asv_313	0.0384615	0.000592308	no	no	Citrobacter
asv_314	0.179487	0.00014359	no	no	Providencia
asv_315	0.121795	0.000147115	no	no	Klebsiella
asv_316	0.00641026	0.00019359	no	no	Providencia
asv_317	0.00641026	0.000195192	no	no	Providencia
asv_318	0.0641026	0.000583654	no	no	Citrobacter
asv_319	0.134615	0.000123718	no	no	Providencia
asv_320	0.217949	0.000129167	no	no	Providencia
asv_321	0.00641026	0.000579808	no	no	Citrobacter
asv_322	0.217949	0.00013109	no	no	Vagococcus
asv_323	0.128205	0.000151282	no	no	Klebsiella
asv_324	0.0512821	0.000233013	no	no	Klebsiella
asv_325	0.205128	0.000114744	no	no	Empedobacter
asv_326	0.025641	1.92308e-06	no	no	Kluyvera
asv_327	0.217949	0.000125	no	no	Providencia
asv_328	0.108974	0.000146154	no	no	Klebsiella
asv_329	0.00641026	0.000553846	no	no	Citrobacter
asv_330	0.0128205	9.61538e-07	no	no	Erwinia
asv_331	0.237179	0.000225	no	no	Enterobacter
asv_332	0.198718	0.000128526	no	no	Enterococcus
asv_333	0.121795	0.000140705	no	no	Klebsiella
asv_334	0.0641026	0.000225321	no	no	Klebsiella
asv_335	0.391026	0.000164423	no	no	Enterobacter
asv_336	0.185897	0.000145513	no	no	Vagococcus
asv_337	0.0833333	0.000228526	no	no	Kosakonia
asv_338	0.0641026	0.000205449	no	no	Klebsiella
asv_339	0.0833333	0.000130769	no	no	Providencia
asv_340	0.198718	0.000133333	no	no	Providencia
asv_341	0.217949	0.000172115	no	no	Enterobacter
asv_342	0.0192308	8.14103e-05	no	no	Achromobacter
asv_343	0.365385	0.000150641	no	no	Lactococcus
asv_344	0.416667	0.000147756	no	no	Enterococcus
asv_345	0.0128205	9.61538e-07	no	no	Cellulomonas
asv_346	0.179487	9.80769e-05	no	no	Vagococcus
asv_347	0.0576923	0.000173718	no	no	Klebsiella
asv_348	0.358974	9.55128e-05	no	no	Enterobacter
asv_349	0.461538	0.000173077	no	yes	Enterobacter
asv_350	0.102564	0.000235897	no	no	Unclassified Enterobacteriaceae
asv_351	0.25641	0.000127244	no	no	Vagococcus
asv_352	0.0961538	8.91026e-05	no	no	Providencia
asv_353	0.147436	7.59615e-05	no	no	Enterococcus
asv_354	0.24359	0.000130449	no	no	Lactococcus
asv_355	0.0833333	0.000215705	no	no	Enterobacter
asv_356	0.217949	0.000104808	no	no	Vagococcus
asv_357	0.237179	0.000140705	no	no	Enterobacter
asv_358	0.198718	0.000194231	no	no	Enterococcus
asv_359	0.0769231	0.000199359	no	no	Klebsiella
asv_360	0.0705128	0.000167949	no	no	Pantoea
asv_361	0.262821	9.87179e-05	no	no	Enterobacter
asv_362	0.102564	9.26282e-05	no	no	Unclassified Lactobacillales
asv_363	0.410256	0.000107051	no	no	Enterobacter
asv_364	0.384615	0.000105128	no	no	Enterobacter
asv_365	0.0512821	0.000157372	no	no	Klebsiella
asv_366	0.0705128	8.42949e-05	no	no	Enterobacter
asv_367	0.0320513	2.5641e-06	no	no	Salmonella
asv_368	0.00641026	3.20513e-07	no	no	Bacillus
asv_369	0.141026	6.66667e-05	no	no	Orbus
asv_370	0.173077	0.000230128	no	no	NA
asv_371	0.230769	8.30128e-05	no	no	Vagococcus
asv_372	0.224359	0.000101603	no	no	Serratia
asv_373	0.205128	8.36538e-05	no	no	Vagococcus
asv_374	0.378205	0.000138462	no	no	Enterobacter
asv_375	0.0641026	0.000127564	no	no	Klebsiella
asv_376	0.326923	0.000119231	no	no	Enterobacter
asv_377	0.230769	6.98718e-05	no	no	Providencia
asv_378	0.179487	0.000116987	no	no	Enterobacter
asv_379	0.205128	7.5641e-05	no	no	Providencia
asv_380	0.0961538	0.000134936	no	no	Enterobacter
asv_381	0.25641	6.47436e-05	no	no	Enterobacter
asv_382	0.025641	2.5641e-06	no	no	Escherichia/Shigella
asv_383	0.224359	8.39744e-05	no	no	Vagococcus
asv_384	0.0641026	4.03846e-05	no	no	Escherichia/Shigella
asv_385	0.134615	7.24359e-05	no	no	Providencia
asv_386	0.0705128	0.000167949	no	no	Enterobacter
asv_387	0.0641026	4.23077e-05	no	no	Escherichia/Shigella
asv_388	0.224359	5.86538e-05	no	no	Vagococcus
asv_389	0.166667	4.64744e-05	no	no	Empedobacter
asv_390	0.320513	8.07692e-05	no	no	Enterobacter
asv_391	0.179487	8.23718e-05	no	no	Vagococcus
asv_392	0.224359	6.34615e-05	no	no	Providencia
asv_393	0.0897436	0.000136218	no	no	Klebsiella
asv_394	0.0961538	7.05128e-05	no	no	Providencia
asv_395	0.128205	5.48077e-05	no	no	Providencia
asv_396	0.141026	6.57051e-05	no	no	Providencia
asv_397	0.0769231	8.04487e-05	no	no	Enterobacter
asv_398	0.224359	7.01923e-05	no	no	Enterococcus
asv_399	0.224359	9.39103e-05	no	no	Enterobacter
asv_400	0.224359	9.35897e-05	no	no	Lactococcus
asv_401	0.205128	6.98718e-05	no	no	Providencia
asv_402	0.115385	6.60256e-05	no	no	Providencia
asv_403	0.346154	0.000103526	no	no	Enterobacter
asv_404	0.205128	6.57051e-05	no	no	Providencia
asv_405	0.0833333	6.21795e-05	no	no	Enterobacter
asv_406	0.0769231	5.67308e-05	no	no	Providencia
asv_407	0.128205	6.85897e-05	no	no	Enterobacter
asv_408	0.115385	7.91667e-05	no	no	Enterobacter
asv_409	0.198718	6.1859e-05	no	no	Providencia
asv_410	0.0833333	8.49359e-05	no	no	Klebsiella
asv_411	0.275641	7.01923e-05	no	no	Providencia
asv_412	0.320513	6.41026e-05	no	no	Enterococcus
asv_413	0.179487	0.000146154	no	no	Chryseobacterium
asv_414	0.294872	7.69231e-05	no	no	Enterobacter
asv_415	0.269231	7.30769e-05	no	no	Enterobacter
asv_416	0.211538	6.60256e-05	no	no	Enterobacter
asv_417	0.141026	5.83333e-05	no	no	Providencia
asv_418	0.160256	9.71154e-05	no	no	Enterobacter
asv_419	0.166667	6.60256e-05	no	no	Unclassified Weeksellaceae
asv_420	0.0705128	9.71154e-05	no	no	Enterobacter
asv_421	0.108974	3.8141e-05	no	no	Providencia
asv_422	0.0128205	9.61538e-07	no	no	Bacillus
asv_423	0.147436	9.58333e-05	no	no	Enterobacter
asv_424	0.0769231	0.000123077	no	no	Enterobacter
asv_425	0.0897436	8.52564e-05	no	no	Klebsiella
asv_426	0.269231	7.53205e-05	no	no	Lactococcus
asv_427	0.0576923	9.26282e-05	no	no	Enterobacter
asv_428	0.153846	6.69872e-05	no	no	Enterococcus
asv_429	0.326923	7.4359e-05	no	no	Enterobacter
asv_430	0.320513	8.91026e-05	no	no	Enterobacter
asv_431	0.275641	6.05769e-05	no	no	Unclassified Weeksellaceae
asv_432	0.217949	8.46154e-05	no	no	Enterobacter
asv_433	0.0384615	8.10897e-05	no	no	Enterobacter
asv_434	0.0384615	7.94872e-05	no	no	Enterobacter
asv_435	0.153846	4.48718e-05	no	no	Providencia
asv_436	0.173077	0.000104487	no	no	Unclassified Lactobacillales
asv_437	0.108974	4.42308e-05	no	no	Klebsiella
asv_438	0.0192308	1.92308e-06	no	no	Salmonella
asv_439	0.0512821	8.04487e-05	no	no	Klebsiella
asv_440	0.0512821	8.6859e-05	no	no	Klebsiella
asv_441	0.346154	6.89103e-05	no	no	Enterococcus
asv_442	0.173077	8.71795e-05	no	no	Enterobacter
asv_443	0	0	no	no	Cellulomonas
asv_444	0.147436	7.91667e-05	no	no	Enterobacter
asv_445	0.346154	0.000108974	no	no	Enterobacter
asv_446	0.0833333	3.30128e-05	no	no	Providencia
asv_447	0.314103	5.32051e-05	no	no	Enterobacter
asv_448	0.00641026	3.87821e-05	no	no	Achromobacter
asv_449	0.365385	5.67308e-05	no	no	Vagococcus
asv_450	0.121795	5.41667e-05	no	no	Klebsiella
asv_451	0.173077	5.76923e-05	no	no	Enterobacter
asv_452	0.397436	8.62179e-05	no	no	Enterobacter
asv_453	0.0961538	4.74359e-05	no	no	Morganella
asv_454	0.0833333	5.38462e-05	no	no	Providencia
asv_455	0.25	3.97436e-05	no	no	Enterobacter
asv_456	0.0897436	0.000110256	no	no	Enterococcus
asv_457	0.0897436	6.60256e-05	no	no	Enterobacter
asv_458	0.134615	5.57692e-05	no	no	Providencia
asv_459	0.025641	7.40385e-05	no	no	Enterobacter
asv_460	0.237179	5e-05	no	no	Enterobacter
asv_461	0	0	no	no	Erwinia
asv_462	0.173077	9.45513e-05	no	no	Providencia
asv_463	0.121795	8.33333e-05	no	no	Providencia
asv_464	0.0705128	8.04487e-05	no	no	Kosakonia
asv_465	0.230769	6.69872e-05	no	no	Serratia
asv_466	0.185897	5.44872e-05	no	no	Providencia
asv_467	0.121795	0.000127244	no	no	Unclassified Enterobacterales
asv_468	0	0	no	no	Erwinia
asv_469	0.314103	5.76923e-05	no	no	Enterobacter
asv_470	0	0	no	no	Erwinia
asv_471	0.00641026	6.41026e-07	no	no	Erwinia
asv_472	0.134615	4.80769e-05	no	no	Klebsiella
asv_473	0.237179	6.53846e-05	no	no	Enterobacter
asv_474	0.0576923	7.11538e-05	no	no	Klebsiella
asv_475	0.205128	6.44231e-05	no	no	Enterobacter
asv_476	0.128205	5.03205e-05	no	no	Klebsiella
asv_477	0.0705128	9.9359e-05	no	no	Enterobacter
asv_478	0.0833333	5.35256e-05	no	no	Klebsiella
asv_479	0.230769	5.80128e-05	no	no	Enterobacter
asv_480	0.0705128	7.21154e-05	no	no	Klebsiella
asv_481	0.198718	5.67308e-05	no	no	Enterobacter
asv_482	0.0897436	6.08974e-05	no	no	Serratia
asv_483	0.141026	6.79487e-05	no	no	Enterobacter
asv_484	0.288462	4.39103e-05	no	no	Enterobacter
asv_485	0.339744	5.64103e-05	no	no	Unclassified Enterococcaceae
asv_486	0.0384615	0.000112821	no	no	Enterobacter
asv_487	0.237179	4.74359e-05	no	no	Enterobacter
asv_488	0.134615	4.26282e-05	no	no	Providencia
asv_489	0.102564	4.16667e-05	no	no	Orbus
asv_490	0.102564	3.94231e-05	no	no	Providencia
asv_491	0.153846	4.13462e-05	no	no	Providencia
asv_492	0.173077	3.17308e-05	no	no	Enterobacter
asv_493	0.147436	4.55128e-05	no	no	Unclassified Enterobacteriaceae
asv_494	0.185897	6.15385e-05	no	no	Unclassified Enterobacteriaceae
asv_495	0.185897	4.35897e-05	no	no	Providencia
asv_496	0.141026	6.12179e-05	no	no	Enterobacter
asv_497	0.0961538	4.58333e-05	no	no	Providencia
asv_498	0.160256	7.27564e-05	no	no	Unclassified Morganellaceae
asv_499	0.198718	4.42308e-05	no	no	Enterobacter
asv_500	0.0576923	2.88462e-05	no	no	Providencia
asv_501	0.121795	3.94231e-05	no	no	Providencia
asv_502	0.371795	5.48077e-05	no	no	Enterococcus
asv_503	0.0961538	6.76282e-05	no	no	Klebsiella
asv_504	0.166667	3.6859e-05	no	no	Providencia
asv_505	0.0897436	7.69231e-05	no	no	Providencia
asv_506	0.147436	7.72436e-05	no	no	Enterobacter
asv_507	0.141026	5.32051e-05	no	no	Enterobacter
asv_508	0.198718	7.01923e-05	no	no	Providencia
asv_509	0.0448718	4.67949e-05	no	no	Enterobacter
asv_510	0.115385	4.03846e-05	no	no	Empedobacter
asv_511	0.141026	4.03846e-05	no	no	Providencia
asv_512	0.102564	4.39103e-05	no	no	Unclassified Enterobacteriaceae
asv_513	0.141026	3.07692e-05	no	no	Morganella
asv_514	0.0448718	6.92308e-05	no	no	Kosakonia
asv_515	0.24359	8.87821e-05	no	no	NA
asv_516	0.134615	7.33974e-05	no	no	Providencia
asv_517	0.0576923	7.59615e-05	no	no	Enterobacter
asv_518	0.134615	2.94872e-05	no	no	Xenophilus
asv_519	0.179487	3.97436e-05	no	no	Providencia
asv_520	0.0576923	7.88462e-05	no	no	Enterobacter
asv_521	0.0897436	3.91026e-05	no	no	Providencia
asv_522	0.0641026	5.96154e-05	no	no	Unclassified Enterobacteriaceae
asv_523	0.0833333	4.83974e-05	no	no	Providencia
asv_524	0.179487	4.83974e-05	no	no	Providencia
asv_525	0.0384615	5.48077e-05	no	no	Enterobacter
asv_526	0.0705128	5.51282e-05	no	no	Enterobacter
asv_527	0.0833333	0.000148077	no	no	NA
asv_528	0.108974	5.22436e-05	no	no	Enterobacter
asv_529	0.173077	5.0641e-05	no	no	Enterobacter
asv_530	0.0897436	4.23077e-05	no	no	Providencia
asv_531	0.160256	5.12821e-05	no	no	Enterobacter
asv_532	0.230769	4.55128e-05	no	no	Enterobacter
asv_533	0.205128	3.17308e-05	no	no	Unclassified Enterobacterales
asv_534	0.108974	2.75641e-05	no	no	Enterococcus
asv_535	0.0769231	4.71154e-05	no	no	Unclassified Enterobacterales
asv_536	0.0448718	2.5641e-06	no	no	Pseudomonas
asv_537	0.0641026	4.10256e-05	no	no	Klebsiella
asv_538	0.141026	4.55128e-05	no	no	Enterobacter
asv_539	0.198718	4.32692e-05	no	no	Providencia
asv_540	0.102564	7.46795e-05	no	no	Enterobacter
asv_541	0.0897436	6.02564e-05	no	no	Unclassified Enterobacteriaceae
asv_542	0.0512821	8.23718e-05	no	no	Lactococcus
asv_543	0.179487	3.75e-05	no	no	Providencia
asv_544	0.108974	5.41667e-05	no	no	Enterobacter
asv_545	0.121795	6.92308e-05	no	no	Enterobacter
asv_546	0.0769231	2.94872e-05	no	no	Vagococcus
asv_547	0.185897	4.07051e-05	no	no	Enterobacter
asv_548	0.24359	5.51282e-05	no	no	Enterobacter
asv_549	0.0128205	6.41026e-07	no	no	Salmonella
asv_550	0.160256	7.14744e-05	no	no	Enterobacter
asv_551	0.205128	4.23077e-05	no	no	Unclassified Lactobacillales
asv_552	0.0448718	5.44872e-05	no	no	Klebsiella
asv_553	0.198718	3.49359e-05	no	no	Providencia
asv_554	0.0833333	7.66026e-05	no	no	Serratia
asv_555	0.0192308	1.28205e-06	no	no	Bacillus
asv_556	0.173077	6.63462e-05	no	no	Enterobacter
asv_557	0.121795	5.28846e-05	no	no	Serratia
asv_558	0.128205	3.8141e-05	no	no	Vagococcus
asv_559	0.0192308	8.36538e-05	no	no	Klebsiella
asv_560	0.230769	5.19231e-05	no	no	Serratia
asv_561	0.185897	3.36538e-05	no	no	Providencia
asv_562	0.121795	7.05128e-05	no	no	Serratia
asv_563	0.24359	4.58333e-05	no	no	Serratia
asv_564	0.115385	5.86538e-05	no	no	Unclassified Lactobacillales
asv_565	0.160256	3.84615e-05	no	no	Enterobacter
asv_566	0.192308	4.03846e-05	no	no	Enterobacter
asv_567	0.102564	3.55769e-05	no	no	Enterobacter
asv_568	0.153846	3.17308e-05	no	no	Enterobacter
asv_569	0.153846	3.75e-05	no	no	Enterococcus
asv_570	0.160256	6.37821e-05	no	no	Providencia
asv_571	0.0576923	5.89744e-05	no	no	Klebsiella
asv_572	0.115385	6.34615e-05	no	no	Providencia
asv_573	0.0769231	2.40385e-05	no	no	Providencia
asv_574	0.166667	6.15385e-05	no	no	Enterobacter
asv_575	0.0769231	4.13462e-05	no	no	Klebsiella
asv_576	0.0705128	3.6859e-05	no	no	Providencia
asv_577	0.128205	4.96795e-05	no	no	Unclassified Enterobacteriaceae
asv_578	0.141026	3.39744e-05	no	no	Providencia
asv_579	0.0833333	2.4359e-05	no	no	Enterobacter
asv_580	0.0961538	3.87821e-05	no	no	Providencia
asv_581	0.179487	4.87179e-05	no	no	Klebsiella
asv_582	0.153846	3.42949e-05	no	no	Serratia
asv_583	0.108974	7.91667e-05	no	no	Morganella
asv_584	0.115385	2.91667e-05	no	no	Providencia
asv_585	0.166667	3.6859e-05	no	no	Providencia
asv_586	0.0641026	6.60256e-05	no	no	Pantoea
asv_587	0.179487	5.51282e-05	no	no	Enterobacter
asv_588	0.153846	4.26282e-05	no	no	Morganella
asv_589	0.0576923	6.15385e-05	no	no	Kosakonia
asv_590	0.0961538	2.98077e-05	no	no	Providencia
asv_591	0.0512821	5.60897e-05	no	no	Klebsiella
asv_592	0.358974	3.94231e-05	no	no	Vagococcus
asv_593	0.0512821	4.90385e-05	no	no	Unclassified Gammaproteobacteria
asv_594	0.25641	4.13462e-05	no	no	Lactococcus
asv_595	0.0512821	2.5e-05	no	no	Enterobacter
asv_596	0.141026	4.55128e-05	no	no	Providencia
asv_597	0.230769	3.23718e-05	no	no	Enterobacter
asv_598	0.0705128	3.10897e-05	no	no	Providencia
asv_599	0.0705128	2.69231e-05	no	no	Providencia
asv_600	0.128205	4.58333e-05	no	no	Enterobacter
asv_601	0.121795	7.01923e-05	no	no	NA
asv_602	0.141026	3.87821e-05	no	no	Serratia
asv_603	0.0384615	6.37821e-05	no	no	Enterobacter
asv_604	0.192308	4.23077e-05	no	no	Serratia
asv_605	0.0128205	6.41026e-07	no	no	Bacillus
asv_606	0.185897	3.10897e-05	no	no	Enterobacter
asv_607	0.0897436	5.92949e-05	no	no	Enterobacter
asv_608	0.0641026	5.64103e-05	no	no	Klebsiella
asv_609	0.108974	3.36538e-05	no	no	Enterobacter
asv_610	0.115385	3.42949e-05	no	no	Serratia
asv_611	0.0320513	1.60256e-06	no	no	Salmonella
asv_612	0.141026	4.07051e-05	no	no	Providencia
asv_613	0.147436	4.64744e-05	no	no	Providencia
asv_614	0.230769	3.62179e-05	no	no	Unclassified Enterococcaceae
asv_615	0.0128205	9.29487e-06	no	no	Vagococcus
asv_616	0.108974	5.35256e-05	no	no	Serratia
asv_617	0.134615	5.28846e-05	no	no	Enterobacter
asv_618	0.147436	3.78205e-05	no	no	Unclassified Morganellaceae
asv_619	0.185897	5.67308e-05	no	no	Flavobacterium
asv_620	0.173077	2.85256e-05	no	no	Providencia
asv_621	0.0448718	4.13462e-05	no	no	Pantoea
asv_622	0.166667	6.76282e-05	no	no	Enterobacter
asv_623	0.224359	3.42949e-05	no	no	Unclassified Weeksellaceae
asv_624	0.198718	5.83333e-05	no	no	Enterobacter
asv_625	0.134615	2.69231e-05	no	no	Providencia
asv_626	0.153846	2.75641e-05	no	no	Enterobacter
asv_627	0.0705128	5.41667e-05	no	no	Enterobacter
asv_628	0.0705128	2.33974e-05	no	no	Providencia
asv_629	0.0384615	4.9359e-05	no	no	Acinetobacter
asv_630	0.0320513	0.000103205	no	no	Phytobacter
asv_631	0.134615	4.13462e-05	no	no	Lactococcus
asv_632	0.173077	4.29487e-05	no	no	Enterobacter
asv_633	0.0769231	3.55769e-05	no	no	Aeromonas
asv_634	0.0128205	1.60256e-06	no	no	Salmonella
asv_635	0.00641026	3.20513e-07	no	no	Salmonella
asv_636	0.128205	4.03846e-05	no	no	Lactococcus
asv_637	0.24359	5.09615e-05	no	no	Enterobacter
asv_638	0.147436	3.01282e-05	no	no	Enterobacter
asv_639	0.128205	3.84615e-05	no	no	Lactococcus
asv_640	0.0320513	4.03846e-05	no	no	Enterobacter
asv_641	0.102564	4.26282e-05	no	no	Unclassified Enterobacteriaceae
asv_642	0.153846	3.52564e-05	no	no	Serratia
asv_643	0.153846	2.85256e-05	no	no	Enterococcus
asv_644	0.0448718	5.76923e-06	no	no	Bacillus
asv_645	0.179487	2.85256e-05	no	no	Lactococcus
asv_646	0.0833333	3.26923e-05	no	no	Enterobacter
asv_647	0.185897	3.78205e-05	no	no	Morganella
asv_648	0.185897	3.04487e-05	no	no	Enterococcus
asv_649	0.0641026	2.30769e-05	no	no	Providencia
asv_650	0.0897436	2.91667e-05	no	no	Providencia
asv_651	0.0769231	3.78205e-05	no	no	Klebsiella
asv_652	0.134615	3.87821e-05	no	no	Proteus
asv_653	0.0128205	9.61538e-07	no	no	Escherichia/Shigella
asv_654	0.198718	4.10256e-05	no	no	Klebsiella
asv_655	0.0384615	2.5641e-05	no	no	Klebsiella
asv_656	0.0769231	2.27564e-05	no	no	Serratia
asv_657	0.0833333	3.46154e-05	no	no	Enterobacter
asv_658	0.0705128	2.72436e-05	no	no	Providencia
asv_659	0.0769231	3.97436e-05	no	no	Unclassified Enterobacteriaceae
asv_660	0.0705128	2.94872e-05	no	no	Morganella
asv_661	0.166667	4.74359e-05	no	no	Unclassified Lactobacillales
asv_662	0.166667	4.9359e-05	no	no	Providencia
asv_663	0.0961538	3.17308e-05	no	no	Providencia
asv_664	0.108974	3.91026e-05	no	no	Cosenzaea
asv_665	0.0833333	2.21154e-05	no	no	Klebsiella
asv_666	0.153846	3.07692e-05	no	no	Providencia
asv_667	0.0705128	1.95513e-05	no	no	Enterobacter
asv_668	0.0833333	3.71795e-05	no	no	Enterobacter
asv_669	0.108974	3.14103e-05	no	no	Morganella
asv_670	0.211538	4.9359e-05	no	no	Enterobacter
asv_671	0.0512821	2.27564e-05	no	no	Enterobacter
asv_672	0.179487	3.94231e-05	no	no	Enterobacter
asv_673	0.147436	2.62821e-05	no	no	Providencia
asv_674	0	0	no	no	Escherichia/Shigella
asv_675	0.108974	4.87179e-05	no	no	Providencia
asv_676	0.237179	2.85256e-05	no	no	Vagococcus
asv_677	0.160256	3.65385e-05	no	no	Serratia
asv_678	0.0769231	2.85256e-05	no	no	Providencia
asv_679	0.108974	5e-05	no	no	Providencia
asv_680	0.0448718	2.24359e-05	no	no	Orbus
asv_681	0.121795	2.88462e-05	no	no	Enterobacter
asv_682	0.0641026	4.74359e-05	no	no	Klebsiella
asv_683	0.0961538	3.62179e-05	no	no	Providencia
asv_684	0.0961538	5e-05	no	no	Enterobacter
asv_685	0	0	no	no	Bacillus
asv_686	0.00641026	6.41026e-07	no	no	Salmonella
asv_687	0.141026	3.87821e-05	no	no	Klebsiella
asv_688	0.147436	3.04487e-05	no	no	Providencia
asv_689	0.166667	3.94231e-05	no	no	Enterobacter
asv_690	0.141026	4.03846e-05	no	no	Morganella
asv_691	0.102564	4.90385e-05	no	no	Morganella
asv_692	0.128205	4.16667e-05	no	no	Providencia
asv_693	0.0128205	6.41026e-07	no	no	Salmonella
asv_694	0.134615	2.98077e-05	no	no	Enterococcus
asv_695	0.115385	2.53205e-05	no	no	Serratia
asv_696	0.102564	2.21154e-05	no	no	Serratia
asv_697	0.0448718	4.90385e-05	no	no	Empedobacter
asv_698	0.0961538	2.5e-05	no	no	Providencia
asv_699	0.0512821	3.04487e-05	no	no	Enterobacter
asv_700	0.0769231	5.22436e-05	no	no	Serratia
asv_701	0.0641026	1.73077e-05	no	no	Serratia
asv_702	0.128205	2.4359e-05	no	no	Enterobacter
asv_703	0.0961538	2.88462e-05	no	no	Serratia
asv_704	0.0641026	4.16667e-05	no	no	Klebsiella
asv_705	0.147436	3.14103e-05	no	no	Enterobacter
asv_706	0.0576923	1.73077e-05	no	no	Enterobacter
asv_707	0.0833333	3.36538e-05	no	no	Unclassified Enterobacteriaceae
asv_708	0.185897	3.07692e-05	no	no	Enterobacter
asv_709	0.0833333	2.05128e-05	no	no	Serratia
asv_710	0.141026	3.75e-05	no	no	Enterobacter
asv_711	0.0641026	4.16667e-05	no	no	Serratia
asv_712	0.0769231	2.17949e-05	no	no	Providencia
asv_713	0.0897436	4.03846e-05	no	no	Klebsiella
asv_714	0.160256	2.78846e-05	no	no	Enterobacter
asv_715	0.025641	9.10256e-05	no	no	Phytobacter
asv_716	0.141026	2.14744e-05	no	no	Providencia
asv_717	0.0384615	4.19872e-05	no	no	Enterobacter
asv_718	0.0705128	1.69872e-05	no	no	Morganella
asv_719	0.0384615	2.30769e-05	no	no	Klebsiella
asv_720	0.166667	5.54487e-05	no	no	Morganella
asv_721	0.0897436	5.92949e-05	no	no	Enterobacter
asv_722	0.128205	2.5e-05	no	no	Serratia
asv_723	0.134615	3.04487e-05	no	no	Providencia
asv_724	0.121795	3.97436e-05	no	no	Klebsiella
asv_725	0.0769231	2.72436e-05	no	no	Providencia
asv_726	0.0192308	1.89103e-05	no	no	Escherichia/Shigella
asv_727	0.102564	3.14103e-05	no	no	Serratia
asv_728	0.108974	4.55128e-05	no	no	Providencia
asv_729	0.102564	3.46154e-05	no	no	Serratia
asv_730	0.0641026	3.58974e-05	no	no	Klebsiella
asv_731	0.00641026	9.61538e-07	no	no	Salmonella
asv_732	0.0192308	6.79487e-05	no	no	Lactococcus
asv_733	0.0897436	2.11538e-05	no	no	Serratia
asv_734	0.134615	3.30128e-05	no	no	Unclassified Enterobacteriaceae
asv_735	0.025641	2.24359e-06	no	no	Escherichia/Shigella
asv_736	0.147436	2.66026e-05	no	no	Klebsiella
asv_737	0.115385	4.16667e-05	no	no	Providencia
asv_738	0.134615	2.94872e-05	no	no	Morganella
asv_739	0.0576923	1.79487e-05	no	no	Enterobacter
asv_740	0.102564	4.10256e-05	no	no	Morganella
asv_741	0.00641026	9.45513e-05	no	no	Phytobacter
asv_742	0.128205	3.20513e-05	no	no	Providencia
asv_743	0.115385	4.07051e-05	no	no	Enterobacter
asv_744	0.0833333	2.08333e-05	no	no	Vagococcus
asv_745	0.108974	2.5641e-05	no	no	Serratia
asv_746	0.185897	5.19231e-05	no	no	Enterobacter
asv_747	0.0512821	4.03846e-05	no	no	Klebsiella
asv_748	0.00641026	9.16667e-05	no	no	Phytobacter
asv_749	0.0961538	3.58974e-05	no	no	Enterobacter
asv_750	0.0833333	3.07692e-05	no	no	Enterobacter
asv_751	0.0384615	2.5e-05	no	no	Unclassified Enterobacterales
asv_752	0.0897436	6.15385e-05	no	no	Enterobacter
asv_753	0.102564	2.5641e-05	no	no	Enterobacter
asv_754	0.0641026	2.08333e-05	no	no	Providencia
asv_755	0.108974	4.45513e-05	no	no	Enterobacter
asv_756	0.0641026	3.78205e-05	no	no	Klebsiella
asv_757	0.0128205	6.41026e-07	no	no	Unclassified Bacillaceae
asv_758	0.0512821	2.5641e-05	no	no	Enterobacter
asv_759	0.108974	2.24359e-05	no	no	Enterobacter
asv_760	0.0833333	3.78205e-05	no	no	Providencia
asv_761	0.025641	8.75e-05	no	no	Phytobacter
asv_762	0.00641026	3.20513e-07	no	no	Salmonella
asv_763	0.141026	4.00641e-05	no	no	Morganella
asv_764	0.185897	4.42308e-05	no	no	Unclassified Orbaceae
asv_765	0.108974	4.39103e-05	no	no	Providencia
asv_766	0.224359	3.30128e-05	no	no	Enterobacter
asv_767	0.0705128	3.20513e-05	no	no	Cosenzaea
asv_768	0.0897436	3.65385e-05	no	no	Unclassified Enterobacteriaceae
asv_769	0.0641026	3.55769e-05	no	no	Klebsiella
asv_770	0.0833333	2.37179e-05	no	no	Cosenzaea
asv_771	0.108974	2.27564e-05	no	no	Klebsiella
asv_772	0.0512821	3.10897e-05	no	no	Providencia
asv_773	0.128205	2.17949e-05	no	no	Providencia
asv_774	0.0320513	5.70513e-05	no	no	Enterobacter
asv_775	0.134615	2.5e-05	no	no	Unclassified Carnobacteriaceae
asv_776	0.0833333	3.14103e-05	no	no	Serratia
asv_777	0.121795	2.24359e-05	no	no	Providencia
asv_778	0.0961538	3.42949e-05	no	no	Providencia
asv_779	0	0	no	no	Unclassified Bacillaceae
asv_780	0.0961538	3.14103e-05	no	no	Serratia
asv_781	0.160256	3.84615e-05	no	no	Providencia
asv_782	0.00641026	1.82692e-05	no	no	Klebsiella
asv_783	0.0833333	1.95513e-05	no	no	Providencia
asv_784	0.0384615	1.08974e-05	no	no	Lactococcus
asv_785	0.147436	3.52564e-05	no	no	Enterobacter
asv_786	0.0961538	2.14744e-05	no	no	Morganella
asv_787	0.00641026	1.85897e-05	no	no	Klebsiella
asv_788	0.00641026	3.20513e-07	no	no	Bacillus
asv_789	0.025641	8.20513e-05	no	no	Phytobacter
asv_790	0.0897436	2.88462e-05	no	no	Cosenzaea
asv_791	0.0448718	4.39103e-05	no	no	Pantoea
asv_792	0.0641026	2.05128e-05	no	no	Providencia
asv_793	0.00641026	6.41026e-07	no	no	Bacillus
asv_794	0.0897436	3.14103e-05	no	no	Enterobacter
asv_795	0.0833333	1.89103e-05	no	no	Serratia
asv_796	0.0833333	3.87821e-05	no	no	Serratia
asv_797	0.173077	4.35897e-05	no	no	Enterobacter
asv_798	0.121795	3.6859e-05	no	no	Enterobacter
asv_799	0.0192308	1.60256e-06	no	no	Escherichia/Shigella
asv_800	0.0961538	2.11538e-05	no	no	Serratia
asv_801	0.275641	2.91667e-05	no	no	Enterococcus
asv_802	0.115385	1.82692e-05	no	no	Providencia
asv_803	0.00641026	1.57051e-05	no	no	Klebsiella
asv_804	0.0128205	1.69872e-05	no	no	Escherichia/Shigella
asv_805	0.0769231	2.01923e-05	no	no	Enterobacter
asv_806	0.102564	1.95513e-05	no	no	Providencia
asv_807	0.108974	2.91667e-05	no	no	Morganella
asv_808	0.0320513	3.49359e-05	no	no	Acinetobacter
asv_809	0.00641026	2.08333e-05	no	no	Klebsiella
asv_810	0.0961538	4.58333e-05	no	no	Enterobacter
asv_811	0.115385	1.98718e-05	no	no	Providencia
asv_812	0.0576923	5.19231e-05	no	no	Providencia
asv_813	0.173077	2.40385e-05	no	no	Enterobacter
asv_814	0.0705128	4.16667e-05	no	no	Enterobacter
asv_815	0.0641026	2.85256e-05	no	no	Cosenzaea
asv_816	0.0833333	1.73077e-05	no	no	Providencia
asv_817	0.0769231	2.17949e-05	no	no	Serratia
asv_818	0.0448718	4.39103e-05	no	no	Pantoea
asv_819	0.141026	2.21154e-05	no	no	Enterobacter
asv_820	0.0897436	3.65385e-05	no	no	Providencia
asv_821	0.0641026	1.98718e-05	no	no	Serratia
asv_822	0.0705128	1.95513e-05	no	no	Providencia
asv_823	0.121795	2.40385e-05	no	no	Serratia
asv_824	0.128205	2.24359e-05	no	no	Enterobacter
asv_825	0.134615	1.44231e-05	no	no	Enterobacter
asv_826	0.185897	3.8141e-05	no	no	Enterobacter
asv_827	0.0384615	2.82051e-05	no	no	Providencia
asv_828	0.0128205	9.29487e-06	no	no	Escherichia/Shigella
asv_829	0.0705128	2.05128e-05	no	no	Providencia
asv_830	0.128205	4.07051e-05	no	no	Enterobacter
asv_831	0.121795	3.78205e-05	no	no	Pedobacter
asv_832	0.0833333	3.01282e-05	no	no	Providencia
asv_833	0.0448718	4.87179e-05	no	no	Enterobacter
asv_834	0.153846	2.75641e-05	no	no	Unclassified Enterococcaceae
asv_835	0.102564	1.92308e-05	no	no	Enterobacter
asv_836	0.0641026	3.33333e-05	no	no	Serratia
asv_837	0.121795	2.40385e-05	no	no	Enterobacter
asv_838	0.025641	3.55769e-05	no	no	Pantoea
asv_839	0.0769231	1.89103e-05	no	no	Unclassified Enterobacterales
asv_840	0.173077	1.57051e-05	no	no	Unclassified Enterococcaceae
asv_841	0.0897436	3.94231e-05	no	no	Enterobacter
asv_842	0.0576923	1.85897e-05	no	no	Unclassified Enterobacterales
asv_843	0.0897436	2.08333e-05	no	no	Klebsiella
asv_844	0.00641026	9.61538e-07	no	no	Listeria
asv_845	0.00641026	7.53205e-05	no	no	Phytobacter
asv_846	0.025641	1.60256e-06	no	no	Enterococcus
asv_847	0	0	no	no	Bacillus
asv_848	0.0833333	2.17949e-05	no	no	Lactococcus
asv_849	0.102564	3.6859e-05	no	no	Unclassified Morganellaceae
asv_850	0.0641026	2.27564e-05	no	no	Providencia
asv_851	0.0576923	2.5e-05	no	no	Klebsiella
asv_852	0.147436	1.82692e-05	no	no	Enterobacter
asv_853	0.102564	2.01923e-05	no	no	Enterobacter
asv_854	0	0	no	no	Erwinia
asv_855	0.147436	3.39744e-05	no	no	Enterobacter
asv_856	0.0961538	3.78205e-05	no	no	Klebsiella
asv_857	0.141026	2.78846e-05	no	no	Morganella
asv_858	0.0641026	2.08333e-05	no	no	Providencia
asv_859	0.0641026	3.14103e-05	no	no	Klebsiella
asv_860	0.121795	1.95513e-05	no	no	Enterobacter
asv_861	0.0641026	2.5e-05	no	no	Providencia
asv_862	0.0769231	1.66667e-05	no	no	Enterobacter
asv_863	0.0897436	1.95513e-05	no	no	Providencia
asv_864	0.0128205	6.41026e-07	no	no	Salmonella
asv_865	0.134615	2.72436e-05	no	no	Enterobacter
asv_866	0.0705128	2.05128e-05	no	no	Cosenzaea
asv_867	0.0769231	1.47436e-05	no	no	Providencia
asv_868	0.0448718	4.07051e-05	no	no	Pantoea
asv_869	0.0641026	2.98077e-05	no	no	Klebsiella
asv_870	0.0833333	3.36538e-05	no	no	Providencia
asv_871	0.0192308	1.28205e-06	no	no	Enterococcus
asv_872	0.0448718	2.17949e-05	no	no	Providencia
asv_873	0.134615	1.92308e-05	no	no	Enterobacter
asv_874	0.0384615	1.37821e-05	no	no	Providencia
asv_875	0.0512821	2.4359e-05	no	no	Unclassified Gammaproteobacteria
asv_876	0.0320513	1.50641e-05	no	no	Enterobacter
asv_877	0.025641	1.15385e-05	no	no	Lactococcus
asv_878	0.134615	1.98718e-05	no	no	Serratia
asv_879	0.0384615	2.27564e-05	no	no	Serratia
asv_880	0.0833333	1.73077e-05	no	no	Serratia
asv_881	0.0512821	1.92308e-05	no	no	Enterobacter
asv_882	0.0512821	3.94231e-05	no	no	Enterobacter
asv_883	0.166667	1.89103e-05	no	no	Enterobacter
asv_884	0	0	no	no	Erwinia
asv_885	0.0512821	2.75641e-05	no	no	Unclassified Enterobacteriaceae
asv_886	0.128205	1.79487e-05	no	no	Enterobacter
asv_887	0.0769231	1.69872e-05	no	no	Providencia
asv_888	0.128205	3.33333e-05	no	no	Enterobacter
asv_889	0.102564	1.69872e-05	no	no	Providencia
asv_890	0.0769231	2.05128e-05	no	no	Providencia
asv_891	0.0641026	2.5641e-05	no	no	Klebsiella
asv_892	0.147436	2.08333e-05	no	no	Serratia
asv_893	0.102564	2.08333e-05	no	no	Enterobacter
asv_894	0.147436	2.53205e-05	no	no	Serratia
asv_895	0.0705128	1.44231e-05	no	no	Orbus
asv_896	0.141026	1.3141e-05	no	no	Enterobacter
asv_897	0.0961538	3.04487e-05	no	no	Serratia
asv_898	0.0961538	3.75e-05	no	no	Enterobacter
asv_899	0.025641	3.52564e-06	no	no	Listeria
asv_900	0.0576923	2.33974e-05	no	no	Unclassified Enterobacteriaceae
asv_901	0.108974	1.85897e-05	no	no	Providencia
asv_902	0.0897436	3.04487e-05	no	no	Morganella
asv_903	0.0833333	2.17949e-05	no	no	Providencia
asv_904	0.121795	2.40385e-05	no	no	Serratia
asv_905	0.102564	2.21154e-05	no	no	Providencia
asv_906	0.0448718	1.98718e-05	no	no	Providencia
asv_907	0.0641026	4.35897e-05	no	no	Enterobacter
asv_908	0.0512821	3.23718e-05	no	no	Klebsiella
asv_909	0.0641026	1.66667e-05	no	no	Morganella
asv_910	0.0576923	1.12179e-05	no	no	Enterobacter
asv_911	0	0	no	no	Bacillus
asv_912	0.0512821	1.05769e-05	no	no	Providencia
asv_913	0.0512821	1.85897e-05	no	no	Klebsiella
asv_914	0.0128205	1.28205e-06	no	no	Pseudomonas
asv_915	0.0641026	2.33974e-05	no	no	Enterobacter
asv_916	0.0641026	2.27564e-05	no	no	Enterobacter
asv_917	0.025641	2.98077e-05	no	no	Lactococcus
asv_918	0.0576923	1.34615e-05	no	no	Providencia
asv_919	0.00641026	9.61538e-07	no	no	Bacillus
asv_920	0.108974	2.17949e-05	no	no	Enterobacter
asv_921	0.0512821	1.57051e-05	no	no	Providencia
asv_922	0.0576923	1.76282e-05	no	no	Providencia
asv_923	0.0833333	1.3141e-05	no	no	Enterobacter
asv_924	0.0576923	3.75e-05	no	no	Pantoea
asv_925	0.00641026	3.20513e-07	no	no	Bacillus
asv_926	0.0576923	1.34615e-05	no	no	Serratia
asv_927	0.0897436	2.24359e-05	no	no	Enterobacter
asv_928	0.0705128	2.88462e-05	no	no	Klebsiella
asv_929	0.0448718	1.76282e-05	no	no	Providencia
asv_930	0.0833333	1.95513e-05	no	no	Chishuiella
asv_931	0.0576923	3.42949e-05	no	no	Citrobacter
asv_932	0.0833333	2.11538e-05	no	no	Klebsiella
asv_933	0.134615	2.98077e-05	no	no	Enterobacter
asv_934	0.0576923	2.59615e-05	no	no	Citrobacter
asv_935	0.166667	1.53846e-05	no	no	Enterococcus
asv_936	0.0833333	1.79487e-05	no	no	Providencia
asv_937	0.0641026	2.30769e-05	no	no	Enterobacter
asv_938	0.160256	3.30128e-05	no	no	Enterobacter
asv_939	0.0833333	2.66026e-05	no	no	Unclassified Enterobacteriaceae
asv_940	0.0384615	1.37821e-05	no	no	Klebsiella
asv_941	0.0641026	2.08333e-05	no	no	Unclassified Enterobacteriaceae
asv_942	0.0897436	1.73077e-05	no	no	Klebsiella
asv_943	0.0576923	1.73077e-05	no	no	Morganella
asv_944	0.0961538	2.53205e-05	no	no	Klebsiella
asv_945	0.141026	3.10897e-05	no	no	Morganella
asv_946	0.0576923	2.59615e-05	no	no	Providencia
asv_947	0.0641026	2.72436e-05	no	no	Enterobacter
asv_948	0.0833333	2.4359e-05	no	no	Klebsiella
asv_949	0.025641	2.98077e-05	no	no	Pantoea
asv_950	0.102564	1.44231e-05	no	no	Providencia
asv_951	0.0769231	2.27564e-05	no	no	Providencia
asv_952	0.0897436	2.11538e-05	no	no	Enterobacter
asv_953	0.0641026	1.02564e-05	no	no	Vagococcus
asv_954	0.102564	2.30769e-05	no	no	Klebsiella
asv_955	0.0961538	2.98077e-05	no	no	Enterobacter
asv_956	0.0192308	1.28205e-06	no	no	Bacillus
asv_957	0.0384615	1.73077e-05	no	no	Serratia
asv_958	0.128205	1.50641e-05	no	no	Enterococcus
asv_959	0.0833333	1.34615e-05	no	no	Serratia
asv_960	0.102564	1.50641e-05	no	no	Enterobacter
asv_961	0.160256	2.53205e-05	no	no	Morganella
asv_962	0.0833333	2.88462e-05	no	no	Klebsiella
asv_963	0.0705128	1.60256e-05	no	no	Unclassified Enterococcaceae
asv_964	0.0512821	1.1859e-05	no	no	Morganella
asv_965	0.0576923	3.23718e-05	no	no	Enterobacter
asv_966	0.121795	2.40385e-05	no	no	Enterobacter
asv_967	0.192308	1.57051e-05	no	no	Unclassified Enterococcaceae
asv_968	0.0448718	2.66026e-05	no	no	Enterobacter
asv_969	0.0705128	2.46795e-05	no	no	Enterobacter
asv_970	0.185897	1.37821e-05	no	no	Unclassified Enterococcaceae
asv_971	0.0192308	3.65385e-05	no	no	Klebsiella
asv_972	0.0512821	8.01282e-06	no	no	Escherichia/Shigella
asv_973	0.0448718	1.05769e-05	no	no	Providencia
asv_974	0.0384615	3.42949e-05	no	no	Klebsiella
asv_975	0.0512821	2.17949e-05	no	no	Unclassified Enterobacteriaceae
asv_976	0.141026	2.30769e-05	no	no	Morganella
asv_977	0.0512821	1.98718e-05	no	no	Enterobacter
asv_978	0.0769231	1.28205e-05	no	no	Serratia
asv_979	0.0833333	2.69231e-05	no	no	Unclassified Enterobacteriaceae
asv_980	0.0576923	8.65385e-06	no	no	Morganella
asv_981	0.0512821	1.63462e-05	no	no	Providencia
asv_982	0.0641026	2.4359e-05	no	no	Enterobacter
asv_983	0.115385	2.21154e-05	no	no	Enterobacter
asv_984	0.0705128	1.69872e-05	no	no	Serratia
asv_985	0.0705128	3.65385e-05	no	no	Klebsiella
asv_986	0.00641026	9.61538e-07	no	no	Listeria
asv_987	0.108974	2.37179e-05	no	no	Enterobacter
asv_988	0.0641026	1.63462e-05	no	no	Providencia
asv_989	0.0576923	2.40385e-05	no	no	Unclassified Enterobacterales
asv_990	0.0128205	5.44872e-06	no	no	Klebsiella
asv_991	0.0384615	3.91026e-05	no	no	Elizabethkingia
asv_992	0.0705128	2.01923e-05	no	no	Enterobacter
asv_993	0.102564	1.76282e-05	no	no	Providencia
asv_994	0.0961538	1.57051e-05	no	no	Serratia
asv_995	0.0705128	1.37821e-05	no	no	Vagococcus
asv_996	0.0897436	2.30769e-05	no	no	Unclassified Lactobacillales
asv_997	0.0576923	2.88462e-05	no	no	Klebsiella
asv_998	0.0769231	1.66667e-05	no	no	Providencia
asv_999	0.0705128	1.79487e-05	no	no	Cosenzaea
asv_1000	0.0705128	2.69231e-05	no	no	Serratia
asv_1001	0.0512821	2.85256e-05	no	no	NA
asv_1002	0.0833333	2.08333e-05	no	no	Serratia
asv_1003	0.0512821	1.02564e-05	no	no	Klebsiella
asv_1004	0.0705128	3.49359e-05	no	no	Klebsiella
asv_1005	0.0897436	1.92308e-05	no	no	Morganella
asv_1006	0.115385	2.78846e-05	no	no	Morganella
asv_1007	0.0705128	2.94872e-05	no	no	Klebsiella
asv_1008	0.0576923	3.20513e-05	no	no	Providencia
asv_1009	0.0320513	2.33974e-05	no	no	Empedobacter
asv_1010	0	0	no	no	Corynebacterium
asv_1011	0.00641026	2.88462e-06	no	no	Klebsiella
asv_1012	0.0833333	1.66667e-05	no	no	Providencia
asv_1013	0.0512821	4.48718e-06	no	no	Bacillus
asv_1014	0.0384615	9.61538e-06	no	no	Klebsiella
asv_1015	0.0192308	1.60256e-05	no	no	Enterobacter
asv_1016	0.102564	1.28205e-05	no	no	Providencia
asv_1017	0.0769231	3.14103e-05	no	no	Serratia
asv_1018	0.0576923	1.57051e-05	no	no	Providencia
asv_1019	0.0320513	1.41026e-05	no	no	Providencia
asv_1020	0.0897436	3.75e-05	no	no	Unclassified Enterobacterales
asv_1021	0.0833333	2.5641e-05	no	no	Providencia
asv_1022	0.121795	3.26923e-05	no	no	Enterobacter
asv_1023	0.0448718	2.59615e-05	no	no	Enterobacter
asv_1024	0.0833333	2.27564e-05	no	no	Morganella
asv_1025	0.0833333	2.33974e-05	no	no	Providencia
asv_1026	0.0192308	1.85897e-05	no	no	Unclassified Enterobacterales
asv_1027	0.102564	2.4359e-05	no	no	Enterobacter
asv_1028	0.0769231	1.95513e-05	no	no	Klebsiella
asv_1029	0.0641026	1.44231e-05	no	no	Enterobacter
asv_1030	0.102564	1.73077e-05	no	no	Providencia
asv_1031	0.0705128	1.82692e-05	no	no	Enterobacter
asv_1032	0.0769231	1.25e-05	no	no	Providencia
asv_1033	0.025641	1.92308e-06	no	no	Bacillus
asv_1034	0.134615	1.76282e-05	no	no	Enterobacter
asv_1035	0.0897436	2.05128e-05	no	no	Proteus
asv_1036	0.121795	1.15385e-05	no	no	Providencia
asv_1037	0.115385	2.5641e-05	no	no	Emticicia
asv_1038	0.166667	1.34615e-05	no	no	Vagococcus
asv_1039	0.128205	3.04487e-05	no	no	Morganella
asv_1040	0.0961538	2.40385e-05	no	no	Enterobacter
asv_1041	0.0769231	1.69872e-05	no	no	Serratia
asv_1042	0.179487	1.41026e-05	no	no	Vagococcus
asv_1043	0.0576923	1.69872e-05	no	no	Cosenzaea
asv_1044	0.0769231	2.69231e-05	no	no	Providencia
asv_1045	0.0384615	1.3141e-05	no	no	Klebsiella
asv_1046	0.0448718	1.1859e-05	no	no	Providencia
asv_1047	0.0448718	2.37179e-05	no	no	Unclassified Enterobacteriaceae
asv_1048	0.0833333	1.79487e-05	no	no	Enterobacter
asv_1049	0.0961538	2.14744e-05	no	no	Aeromonas
asv_1050	0.0641026	1.41026e-05	no	no	Enterobacter
asv_1051	0.0320513	2.66026e-05	no	no	Empedobacter
asv_1052	0.0705128	2.69231e-05	no	no	Serratia
asv_1053	0.0576923	1.37821e-05	no	no	Serratia
asv_1054	0.0320513	1.57051e-05	no	no	Unclassified Enterobacterales
asv_1055	0.0961538	2.24359e-05	no	no	Serratia
asv_1056	0.102564	2.46795e-05	no	no	Morganella
asv_1057	0.0576923	1.44231e-05	no	no	Providencia
asv_1058	0.0705128	2.05128e-05	no	no	Providencia
asv_1059	0.0705128	1.73077e-05	no	no	Providencia
asv_1060	0.102564	2.21154e-05	no	no	Enterobacter
asv_1061	0.0897436	1.41026e-05	no	no	Lactococcus
asv_1062	0.00641026	2.69231e-05	no	no	Klebsiella
asv_1063	0.0576923	1.53846e-05	no	no	Providencia
asv_1064	0.0576923	1.44231e-05	no	no	Providencia
asv_1065	0.0769231	1.37821e-05	no	no	Klebsiella
asv_1066	0.0384615	2.85256e-05	no	no	Empedobacter
asv_1067	0.0384615	2.62821e-05	no	no	Mammaliicoccus
asv_1068	0.0961538	2.98077e-05	no	no	Enterobacter
asv_1069	0.0320513	1.15385e-05	no	no	Klebsiella
asv_1070	0.0512821	2.78846e-05	no	no	Empedobacter
asv_1071	0.0384615	1.08974e-05	no	no	Providencia
asv_1072	0.0576923	2.85256e-05	no	no	Klebsiella
asv_1073	0.0897436	1.57051e-05	no	no	Serratia
asv_1074	0.0769231	1.37821e-05	no	no	Serratia
asv_1075	0.108974	2.11538e-05	no	no	Morganella
asv_1076	0.0448718	1.85897e-05	no	no	Klebsiella
asv_1077	0.0705128	1.34615e-05	no	no	Enterobacter
asv_1078	0	0	no	no	Escherichia/Shigella
asv_1079	0.0897436	1.85897e-05	no	no	Morganella
asv_1080	0.0576923	1.25e-05	no	no	Enterobacter
asv_1081	0.00641026	3.20513e-07	no	no	Bacillus
asv_1082	0.115385	3.62179e-05	no	no	NA
asv_1083	0.147436	2.27564e-05	no	no	Unclassified Chitinophagaceae
asv_1084	0.0897436	1.69872e-05	no	no	Serratia
asv_1085	0.0576923	7.37179e-06	no	no	Limosilactobacillus
asv_1086	0.102564	1.73077e-05	no	no	Providencia
asv_1087	0.0705128	2.66026e-05	no	no	Klebsiella
asv_1088	0.0769231	2.27564e-05	no	no	Klebsiella
asv_1089	0.0897436	2.40385e-05	no	no	Serratia
asv_1090	0.0833333	1.1859e-05	no	no	Providencia
asv_1091	0.0769231	3.01282e-05	no	no	Enterobacter
asv_1092	0.141026	2.33974e-05	no	no	Enterococcus
asv_1093	0.0705128	2.33974e-05	no	no	Unclassified Enterobacteriaceae
asv_1094	0.0897436	1.47436e-05	no	no	Providencia
asv_1095	0.0512821	8.65385e-06	no	no	Providencia
asv_1096	0.0833333	1.28205e-05	no	no	Providencia
asv_1097	0.0512821	1.57051e-05	no	no	Unclassified Morganellaceae
asv_1098	0.0576923	1.95513e-05	no	no	Enterobacter
asv_1099	0.0833333	1.50641e-05	no	no	Enterobacter
asv_1100	0	0	no	no	Bacillus
asv_1101	0.0576923	1.02564e-05	no	no	Unclassified Weeksellaceae
asv_1102	0.0512821	1.66667e-05	no	no	Enterobacter
asv_1103	0.0705128	2.46795e-05	no	no	Klebsiella
asv_1104	0	0	no	no	Escherichia/Shigella
asv_1105	0.0705128	1.95513e-05	no	no	Lactococcus
asv_1106	0.0833333	1.08974e-05	no	no	Providencia
asv_1107	0.0192308	9.29487e-06	no	no	Enterobacter
asv_1108	0.0512821	1.89103e-05	no	no	Enterobacter
asv_1109	0.128205	2.82051e-05	no	no	Providencia
asv_1110	0.115385	2.4359e-05	no	no	Enterobacter
asv_1111	0.115385	2.27564e-05	no	no	Morganella
asv_1112	0.0897436	2.46795e-05	no	no	Enterobacter
asv_1113	0.0512821	1.79487e-05	no	no	Klebsiella
asv_1114	0.0769231	1.69872e-05	no	no	Enterobacter
asv_1115	0.0448718	1.44231e-05	no	no	Fructobacillus
asv_1116	0.128205	2.94872e-05	no	no	Pedobacter
asv_1117	0.0897436	1.79487e-05	no	no	Enterobacter
asv_1118	0.147436	1.34615e-05	no	no	Vagococcus
asv_1119	0.0769231	1.41026e-05	no	no	Enterobacter
asv_1120	0.0576923	1.57051e-05	no	no	Enterobacter
asv_1121	0.0512821	1.28205e-05	no	no	Enterobacter
asv_1122	0.0512821	1.60256e-05	no	no	Klebsiella
asv_1123	0.0961538	1.79487e-05	no	no	Klebsiella
asv_1124	0.0576923	1.28205e-05	no	no	Orbus
asv_1125	0.0192308	3.84615e-06	no	no	Bacillus
asv_1126	0.0769231	2.27564e-05	no	no	Providencia
asv_1127	0.128205	1.3141e-05	no	no	Enterobacter
asv_1128	0.115385	2.08333e-05	no	no	Serratia
asv_1129	0.0769231	1.53846e-05	no	no	Klebsiella
asv_1130	0.0961538	1.21795e-05	no	no	Providencia
asv_1131	0.0641026	1.08974e-05	no	no	Providencia
asv_1132	0.0897436	2.78846e-05	no	no	Unclassified Enterobacteriaceae
asv_1133	0.0448718	1.41026e-05	no	no	Enterobacter
asv_1134	0.0512821	4.10256e-05	no	no	Enterobacter
asv_1135	0.0641026	1.05769e-05	no	no	Enterobacter
asv_1136	0.0769231	2.72436e-05	no	no	Serratia
asv_1137	0.102564	3.10897e-05	no	no	Enterobacter
asv_1138	0.0769231	2.05128e-05	no	no	Enterobacter
asv_1139	0.0576923	2.05128e-05	no	no	Enterobacter
asv_1140	0.0512821	2.66026e-05	no	no	Enterobacter
asv_1141	0	0	no	no	Escherichia/Shigella
asv_1142	0.134615	1.25e-05	no	no	Enterobacter
asv_1143	0.0384615	2.01923e-05	no	no	Enterobacter
asv_1144	0.0961538	4.29487e-05	no	no	Acinetobacter
asv_1145	0.0769231	1.50641e-05	no	no	Enterobacter
asv_1146	0.0448718	2.53205e-05	no	no	Klebsiella
asv_1147	0.0897436	2.24359e-05	no	no	Providencia
asv_1148	0.0833333	1.66667e-05	no	no	Enterobacter
asv_1149	0.0961538	1.63462e-05	no	no	Cosenzaea
asv_1150	0.0192308	2.17949e-05	no	no	Pantoea
asv_1151	0.0320513	1.25e-05	no	no	Klebsiella
asv_1152	0.0384615	1.41026e-05	no	no	Enterobacter
asv_1153	0.0576923	9.29487e-06	no	no	Morganella
asv_1154	0.0705128	1.63462e-05	no	no	Providencia
asv_1155	0.0448718	1.53846e-05	no	no	Enterobacter
asv_1156	0.0448718	2.5e-05	no	no	Providencia
asv_1157	0.0705128	1.69872e-05	no	no	Unclassified Enterobacteriaceae
asv_1158	0.0961538	2.66026e-05	no	no	Enterobacter
asv_1159	0.0320513	1.79487e-05	no	no	Klebsiella
asv_1160	0.0641026	1.92308e-05	no	no	Serratia
asv_1161	0.134615	2.78846e-05	no	no	Enterobacter
asv_1162	0.0512821	2.40385e-05	no	no	Enterobacter
asv_1163	0.102564	2.01923e-05	no	no	Klebsiella
asv_1164	0.0705128	1.79487e-05	no	no	Enterobacter
asv_1165	0.0705128	1.98718e-05	no	no	Klebsiella
asv_1166	0.0641026	1.60256e-05	no	no	Serratia
asv_1167	0.0448718	1.1859e-05	no	no	Klebsiella
asv_1168	0.0192308	1.89103e-05	no	no	Providencia
asv_1169	0.0576923	1.92308e-05	no	no	Klebsiella
asv_1170	0.134615	2.72436e-05	no	no	Unclassified Orbaceae
asv_1171	0.0897436	1.41026e-05	no	no	Enterobacter
asv_1172	0.0641026	7.37179e-06	no	no	Serratia
asv_1173	0.00641026	3.20513e-07	no	no	Escherichia/Shigella
asv_1174	0.102564	1.82692e-05	no	no	Serratia
asv_1175	0.0769231	2.17949e-05	no	no	Providencia
asv_1176	0.0320513	1.34615e-05	no	no	Providencia
asv_1177	0.0961538	1.21795e-05	no	no	Proteus
asv_1178	0.0769231	2.27564e-05	no	no	Unclassified Morganellaceae
asv_1179	0.102564	3.10897e-05	no	no	Morganella
asv_1180	0.0512821	1.73077e-05	no	no	Klebsiella
asv_1181	0.0705128	1.12179e-05	no	no	Providencia
asv_1182	0.0769231	1.60256e-05	no	no	Enterobacter
asv_1183	0.0769231	1.28205e-05	no	no	Enterobacter
asv_1184	0.0384615	1.37821e-05	no	no	Enterobacter
asv_1185	0.0128205	9.61538e-07	no	no	Bacillus
asv_1186	0	0	no	no	Bacillus
asv_1187	0.0320513	1.34615e-05	no	no	Klebsiella
asv_1188	0.0897436	1.73077e-05	no	no	Enterobacter
asv_1189	0.0833333	1.85897e-05	no	no	Klebsiella
asv_1190	0.0448718	1.08974e-05	no	no	Enterobacter
asv_1191	0.0576923	1.12179e-05	no	no	Providencia
asv_1192	0.115385	3.26923e-05	no	no	Enterobacter
asv_1193	0.0897436	1.53846e-05	no	no	Unclassified Enterobacteriaceae
asv_1194	0.0320513	1.47436e-05	no	no	Enterobacter
asv_1195	0.115385	1.66667e-05	no	no	Enterobacter
asv_1196	0.0576923	1.89103e-05	no	no	Enterobacter
asv_1197	0.0705128	1.28205e-05	no	no	Providencia
asv_1198	0.108974	1.41026e-05	no	no	Enterococcus
asv_1199	0.0833333	1.85897e-05	no	no	Morganella
asv_1200	0.121795	2.30769e-05	no	no	Unclassified Lactobacillales
asv_1201	0.121795	1.98718e-05	no	no	Unclassified Morganellaceae
asv_1202	0.0833333	1.79487e-05	no	no	Serratia
asv_1203	0.0192308	1.28205e-06	no	no	Escherichia/Shigella
asv_1204	0.0641026	7.05128e-06	no	no	Morganella
asv_1205	0.0833333	2.08333e-05	no	no	Morganella
asv_1206	0.0384615	2.37179e-05	no	no	Empedobacter
asv_1207	0.0448718	2.30769e-05	no	no	Unclassified Enterobacteriaceae
asv_1208	0.0576923	1.02564e-05	no	no	Klebsiella
asv_1209	0.00641026	2.27564e-05	no	no	Lactococcus
asv_1210	0.0833333	1.44231e-05	no	no	Providencia
asv_1211	0	0	no	no	Limosilactobacillus
asv_1212	0.128205	2.37179e-05	no	no	Morganella
asv_1213	0.0705128	1.08974e-05	no	no	Enterobacter
asv_1214	0.0448718	8.01282e-06	no	no	Unclassified Weeksellaceae
asv_1215	0.0576923	1.02564e-05	no	no	Providencia
asv_1216	0.0128205	8.01282e-06	no	no	Stenotrophomonas
asv_1217	0.0705128	2.37179e-05	no	no	Serratia
asv_1218	0.0576923	3.10897e-05	no	no	Unclassified Enterobacteriaceae
asv_1219	0.00641026	1.08974e-05	no	no	Lactococcus
asv_1220	0.0448718	1.85897e-05	no	no	Enterobacter
asv_1221	0.121795	2.46795e-05	no	no	Acinetobacter
asv_1222	0.0833333	1.02564e-05	no	no	Enterobacter
asv_1223	0.0320513	1.25e-05	no	no	Enterobacter
asv_1224	0.0833333	1.50641e-05	no	no	Enterobacter
asv_1225	0.121795	2.08333e-05	no	no	Alkanindiges
asv_1226	0.0769231	1.12179e-05	no	no	Providencia
asv_1227	0.0448718	1.21795e-05	no	no	Unclassified Lactobacillales
asv_1228	0.128205	1.28205e-05	no	no	Enterobacter
asv_1229	0.0576923	9.9359e-06	no	no	Unclassified Morganellaceae
asv_1230	0.0384615	1.25e-05	no	no	Providencia
asv_1231	0.0705128	1.21795e-05	no	no	Klebsiella
asv_1232	0.0448718	9.29487e-06	no	no	Orbus
asv_1233	0.108974	2.4359e-05	no	no	Acinetobacter
asv_1234	0.0512821	1.79487e-05	no	no	Serratia
asv_1235	0.00641026	3.20513e-07	no	no	Escherichia/Shigella
asv_1236	0.0448718	1.89103e-05	no	no	Providencia
asv_1237	0.025641	1.76282e-05	no	no	Enterobacter
asv_1238	0.0833333	1.69872e-05	no	no	Enterobacter
asv_1239	0.108974	1.50641e-05	no	no	Enterobacter
asv_1240	0.0448718	6.73077e-06	no	no	Serratia
asv_1241	0.0576923	2.05128e-05	no	no	Serratia
asv_1242	0.0576923	9.9359e-06	no	no	Providencia
asv_1243	0.0833333	1.37821e-05	no	no	Enterobacter
asv_1244	0.0448718	1.37821e-05	no	no	Enterobacter
asv_1245	0.0448718	6.41026e-06	no	no	Enterobacter
asv_1246	0.0384615	2.40385e-05	no	no	Providencia
asv_1247	0.102564	1.98718e-05	no	no	Providencia
asv_1248	0.0448718	1.08974e-05	no	no	Unclassified Enterobacterales
asv_1249	0.0641026	1.02564e-05	no	no	Enterobacter
asv_1250	0.153846	1.41026e-05	no	no	Enterococcus
asv_1251	0.0384615	8.97436e-06	no	no	Providencia
asv_1252	0.0961538	2.01923e-05	no	no	Providencia
asv_1253	0.0833333	2.46795e-05	no	no	Citrobacter
asv_1254	0.0769231	1.53846e-05	no	no	Providencia
asv_1255	0.0705128	7.37179e-06	no	no	Enterobacter
asv_1256	0.0192308	9.61538e-06	no	no	Unclassified Enterobacteriaceae
asv_1257	0.0705128	8.01282e-06	no	no	Klebsiella
asv_1258	0.0769231	1.12179e-05	no	no	Providencia
asv_1259	0.0641026	1.05769e-05	no	no	Enterococcus
asv_1260	0.0512821	1.34615e-05	no	no	Enterobacter
asv_1261	0.0705128	7.69231e-06	no	no	Enterobacter
asv_1262	0.0448718	1.50641e-05	no	no	Enterobacter
asv_1263	0.0833333	9.29487e-06	no	no	Enterobacter
asv_1264	0.0576923	9.61538e-06	no	no	Providencia
asv_1265	0.0833333	2.5641e-05	no	no	Morganella
asv_1266	0.00641026	1.82692e-05	no	no	Pantoea
asv_1267	0.0192308	1.60256e-06	no	no	Bacillus
asv_1268	0.025641	1.15385e-05	no	no	Unclassified Morganellaceae
asv_1269	0.102564	2.14744e-05	no	no	Morganella
asv_1270	0.0641026	1.05769e-05	no	no	Klebsiella
asv_1271	0.0512821	1.21795e-05	no	no	Enterobacter
asv_1272	0.0769231	8.33333e-06	no	no	Providencia
asv_1273	0.0705128	2.62821e-05	no	no	Enterobacter
asv_1274	0.0448718	1.05769e-05	no	no	Klebsiella
asv_1275	0.0320513	1.28205e-05	no	no	Enterobacter
asv_1276	0.0769231	1.66667e-05	no	no	Providencia
asv_1277	0.0384615	9.9359e-06	no	no	Serratia
asv_1278	0.128205	1.47436e-05	no	no	Serratia
asv_1279	0.0897436	1.44231e-05	no	no	Enterobacter
asv_1280	0.0512821	7.05128e-06	no	no	Providencia
asv_1281	0.0576923	1.28205e-05	no	no	Morganella
asv_1282	0.0448718	1.05769e-05	no	no	Unclassified Enterobacteriaceae
asv_1283	0.0961538	1.28205e-05	no	no	Enterobacter
asv_1284	0.0576923	1.63462e-05	no	no	Unclassified Enterobacteriaceae
asv_1285	0.0769231	1.37821e-05	no	no	Providencia
asv_1286	0.102564	9.29487e-06	no	no	Providencia
asv_1287	0.0641026	6.41026e-06	no	no	Enterobacter
asv_1288	0.0705128	2.01923e-05	no	no	Serratia
asv_1289	0.0705128	1.05769e-05	no	no	Lactococcus
asv_1290	0.0897436	1.79487e-05	no	no	Enterobacter
asv_1291	0.0576923	1.79487e-05	no	no	Providencia
asv_1292	0.00641026	6.08974e-06	no	no	Stenotrophomonas
asv_1293	0.025641	9.29487e-06	no	no	Providencia
asv_1294	0.025641	1.69872e-05	no	no	Klebsiella
asv_1295	0.115385	1.02564e-05	no	no	Enterococcus
asv_1296	0.0448718	1.44231e-05	no	no	Morganella
asv_1297	0.0576923	1.47436e-05	no	no	Enterobacter
asv_1298	0.0961538	1.76282e-05	no	no	Enterobacter
asv_1299	0.115385	1.12179e-05	no	no	Enterococcus
asv_1300	0.102564	1.12179e-05	no	no	Enterobacter
asv_1301	0.0448718	1.28205e-05	no	no	Unclassified Enterobacterales
asv_1302	0.0192308	1.60256e-06	no	no	Listeria
asv_1303	0.0705128	1.66667e-05	no	no	Unclassified Enterobacteriaceae
asv_1304	0.0641026	1.3141e-05	no	no	Cosenzaea
asv_1305	0.0320513	1.15385e-05	no	no	Aeromonas
asv_1306	0.0641026	1.63462e-05	no	no	Klebsiella
asv_1307	0.0769231	1.66667e-05	no	no	Unclassified Enterobacteriaceae
asv_1308	0.0448718	1.53846e-05	no	no	Aeromonas
asv_1309	0.0512821	1.92308e-05	no	no	Enterobacter
asv_1310	0.0576923	7.69231e-06	no	no	Unclassified Enterobacterales
asv_1311	0.102564	1.28205e-05	no	no	Enterobacter
asv_1312	0.0448718	8.97436e-06	no	no	Providencia
asv_1313	0.0320513	1.57051e-05	no	no	Serratia
asv_1314	0.0512821	9.9359e-06	no	no	Escherichia/Shigella
asv_1315	0.0833333	1.28205e-05	no	no	Cosenzaea
asv_1316	0.0192308	9.61538e-07	no	no	Bacillus
asv_1317	0.0448718	1.02564e-05	no	no	Enterobacter
asv_1318	0.0576923	1.53846e-05	no	no	Enterobacter
asv_1319	0.0897436	1.02564e-05	no	no	Enterococcus
asv_1320	0.00641026	1.21795e-05	no	no	Pantoea
asv_1321	0.0384615	1.02564e-05	no	no	Unclassified Enterobacteriaceae
asv_1322	0.0448718	1.34615e-05	no	no	Unclassified Enterobacterales
asv_1323	0.0897436	9.61538e-06	no	no	Morganella
asv_1324	0.0833333	2.4359e-05	no	no	Unclassified Orbaceae
asv_1325	0.102564	1.34615e-05	no	no	Flavobacterium
asv_1326	0.0641026	1.02564e-05	no	no	Morganella
asv_1327	0.0576923	1.08974e-05	no	no	Providencia
asv_1328	0.0512821	2.85256e-05	no	no	Providencia
asv_1329	0.0576923	1.41026e-05	no	no	Cosenzaea
asv_1330	0.0961538	2.11538e-05	no	no	Comamonas
asv_1331	0.0320513	8.65385e-06	no	no	Providencia
asv_1332	0.0448718	1.47436e-05	no	no	Morganella
asv_1333	0.0833333	1.69872e-05	no	no	Providencia
asv_1334	0.0512821	9.9359e-06	no	no	Providencia
asv_1335	0.0705128	1.28205e-05	no	no	Morganella
asv_1336	0.0769231	1.73077e-05	no	no	Cosenzaea
asv_1337	0.0512821	1.21795e-05	no	no	Enterobacter
asv_1338	0.0833333	9.9359e-06	no	no	Serratia
asv_1339	0.00641026	7.05128e-06	no	no	Enterococcus
asv_1340	0.0641026	1.50641e-05	no	no	Klebsiella
asv_1341	0.0448718	8.33333e-06	no	no	Enterobacter
asv_1342	0.0448718	1.25e-05	no	no	Providencia
asv_1343	0.0448718	7.05128e-06	no	no	Klebsiella
asv_1344	0.0705128	1.21795e-05	no	no	Providencia
asv_1345	0.0769231	1.57051e-05	no	no	Morganella
asv_1346	0.0576923	5.44872e-06	no	no	Enterobacter
asv_1347	0.0705128	1.85897e-05	no	no	Klebsiella
asv_1348	0.0320513	1.82692e-05	no	no	Pantoea
asv_1349	0.0705128	1.37821e-05	no	no	Enterobacter
asv_1350	0	0	no	no	Escherichia/Shigella
asv_1351	0.0512821	1.95513e-05	no	no	Providencia
asv_1352	0.0961538	2.05128e-05	no	no	Chryseobacterium
asv_1353	0.0641026	1.08974e-05	no	no	Enterobacter
asv_1354	0.0576923	1.69872e-05	no	no	Klebsiella
asv_1355	0.0512821	1.3141e-05	no	no	Enterobacter
asv_1356	0.0641026	1.37821e-05	no	no	Terrimicrobium
asv_1357	0.0448718	7.69231e-06	no	no	Providencia
asv_1358	0.025641	1.08974e-05	no	no	Enterobacter
asv_1359	0.0320513	1.3141e-05	no	no	Unclassified Enterobacteriaceae
asv_1360	0.128205	1.53846e-05	no	no	Enterobacter
asv_1361	0.0576923	5.44872e-06	no	no	Unclassified Lactobacillales
asv_1362	0.0961538	2.21154e-05	no	no	Enterobacter
asv_1363	0.0769231	2.17949e-05	no	no	Morganella
asv_1364	0.0448718	6.41026e-06	no	no	Unclassified Morganellaceae
asv_1365	0.0512821	7.69231e-06	no	no	Enterobacter
asv_1366	0.0512821	1.3141e-05	no	no	Enterobacter
asv_1367	0.0448718	8.97436e-06	no	no	Providencia
asv_1368	0.102564	1.63462e-05	no	no	Enterobacter
asv_1369	0.0448718	1.28205e-05	no	no	Enterobacter
asv_1370	0.108974	1.08974e-05	no	no	Unclassified Enterococcaceae
asv_1371	0.0384615	8.33333e-06	no	no	Morganella
asv_1372	0.0448718	8.97436e-06	no	no	Providencia
asv_1373	0.0833333	9.9359e-06	no	no	Enterobacter
asv_1374	0.102564	9.29487e-06	no	no	Lactococcus
asv_1375	0.0769231	1.28205e-05	no	no	Serratia
asv_1376	0.0961538	1.60256e-05	no	no	Serratia
asv_1377	0.0897436	1.1859e-05	no	no	Enterobacter
asv_1378	0.0512821	7.05128e-06	no	no	Providencia
asv_1379	0.025641	7.69231e-06	no	no	Unclassified Enterobacteriaceae
asv_1380	0.0512821	9.61538e-06	no	no	Cosenzaea
asv_1381	0.0576923	1.21795e-05	no	no	Enterobacter
asv_1382	0.0320513	6.41026e-06	no	no	Citrobacter
asv_1383	0.0448718	1.28205e-05	no	no	Enterobacter
asv_1384	0.0833333	8.97436e-06	no	no	Providencia
asv_1385	0.0320513	1.08974e-05	no	no	Unclassified Enterobacterales
asv_1386	0.0192308	2.30769e-05	no	no	Providencia
asv_1387	0.0576923	1.1859e-05	no	no	Klebsiella
asv_1388	0.0128205	2.5641e-06	no	no	Escherichia/Shigella
asv_1389	0.115385	9.9359e-06	no	no	Enterococcus
asv_1390	0.0576923	1.79487e-05	no	no	Gilliamella
asv_1391	0.0384615	1.37821e-05	no	no	Klebsiella
asv_1392	0.0641026	9.9359e-06	no	no	Enterobacter
asv_1393	0.0384615	1.41026e-05	no	no	Enterobacter
asv_1394	0.0897436	2.14744e-05	no	no	Enterobacter
asv_1395	0.0769231	1.15385e-05	no	no	Klebsiella
asv_1396	0.0448718	8.65385e-06	no	no	Enterobacter
asv_1397	0.0641026	1.66667e-05	no	no	Providencia
asv_1398	0.0320513	7.69231e-06	no	no	Enterobacter
asv_1399	0.0641026	1.66667e-05	no	no	Morganella
asv_1400	0.0320513	1.08974e-05	no	no	Lactococcus
asv_1401	0.0641026	1.02564e-05	no	no	Providencia
asv_1402	0.0705128	1.66667e-05	no	no	Scandinavium
asv_1403	0.0961538	1.82692e-05	no	no	Acinetobacter
asv_1404	0.0576923	1.69872e-05	no	no	Cosenzaea
asv_1405	0.0512821	1.47436e-05	no	no	Providencia
asv_1406	0.0641026	1.1859e-05	no	no	Enterobacter
asv_1407	0.0448718	6.73077e-06	no	no	Klebsiella
asv_1408	0.00641026	3.20513e-07	no	no	Bacillus
asv_1409	0.0641026	1.08974e-05	no	no	Morganella
asv_1410	0.0384615	1.28205e-05	no	no	Unclassified Orbaceae
asv_1411	0.0641026	1.50641e-05	no	no	Morganella
asv_1412	0.0512821	6.08974e-06	no	no	Providencia
asv_1413	0.0192308	5.12821e-06	no	no	Enterobacter
asv_1414	0.0512821	1.63462e-05	no	no	Klebsiella
asv_1415	0.0512821	6.41026e-06	no	no	Morganella
asv_1416	0	0	no	no	Erwinia
asv_1417	0.0769231	7.37179e-06	no	no	Enterobacter
asv_1418	0.0705128	8.97436e-06	no	no	Enterobacter
asv_1419	0.0769231	1.12179e-05	no	no	Enterobacter
asv_1420	0.0320513	7.05128e-06	no	no	Enterobacter
asv_1421	0.0384615	1.89103e-05	no	no	Phnomibacter
asv_1422	0.0833333	1.53846e-05	no	no	Enterobacter
asv_1423	0.0705128	9.29487e-06	no	no	Serratia
asv_1424	0.0705128	1.15385e-05	no	no	Unclassified Enterobacteriaceae
asv_1425	0.0512821	1.63462e-05	no	no	Morganella
asv_1426	0.025641	1.60256e-06	no	no	Bacillus
asv_1427	0.0705128	1.95513e-05	no	no	Enterobacter
asv_1428	0.0448718	1.25e-05	no	no	Acinetobacter
asv_1429	0.0384615	1.44231e-05	no	no	Serratia
asv_1430	0.0512821	9.9359e-06	no	no	Unclassified Lactobacillales
asv_1431	0.0320513	1.47436e-05	no	no	Providencia
asv_1432	0	0	no	no	Erwinia
asv_1433	0.0448718	1.57051e-05	no	no	Pantoea
asv_1434	0.0769231	7.69231e-06	no	no	Providencia
asv_1435	0.0384615	6.41026e-06	no	no	Unclassified Enterobacterales
asv_1436	0.025641	7.37179e-06	no	no	Unclassified Enterobacterales
asv_1437	0.0705128	1.15385e-05	no	no	Cosenzaea
asv_1438	0.0833333	8.97436e-06	no	no	Empedobacter
asv_1439	0.0897436	8.97436e-06	no	no	Unclassified Enterococcaceae
asv_1440	0.0641026	1.21795e-05	no	no	Enterobacter
asv_1441	0.0641026	1.1859e-05	no	no	Enterobacter
asv_1442	0.0384615	4.16667e-06	no	no	Enterobacter
asv_1443	0.0384615	1.21795e-05	no	no	Morganella
asv_1444	0.0705128	9.29487e-06	no	no	Enterobacter
asv_1445	0.0641026	6.73077e-06	no	no	Serratia
asv_1446	0.0512821	8.65385e-06	no	no	Unclassified Enterobacteriaceae
asv_1447	0.0448718	9.61538e-06	no	no	Enterobacter
asv_1448	0.0576923	1.21795e-05	no	no	Providencia
asv_1449	0.0897436	1.08974e-05	no	no	Morganella
asv_1450	0.0641026	8.97436e-06	no	no	Cosenzaea
asv_1451	0.0448718	8.65385e-06	no	no	Providencia
asv_1452	0.134615	2.69231e-05	no	no	Leucobacter
asv_1453	0	0	no	no	Erwinia
asv_1454	0.0897436	1.05769e-05	no	no	Bacillus
asv_1455	0.0192308	1.12179e-05	no	no	Enterobacter
asv_1456	0.0512821	1.08974e-05	no	no	Serratia
asv_1457	0.0961538	1.50641e-05	no	no	Pseudomonas
asv_1458	0.0192308	4.48718e-06	no	no	Providencia
asv_1459	0.00641026	1.1859e-05	no	no	Acinetobacter
asv_1460	0.0705128	1.12179e-05	no	no	Unclassified Enterobacteriaceae
asv_1461	0.00641026	1.37821e-05	no	no	Pantoea
asv_1462	0.0769231	1.41026e-05	no	no	Klebsiella
asv_1463	0.0512821	1.28205e-05	no	no	Klebsiella
asv_1464	0.0705128	1.05769e-05	no	no	Enterobacter
asv_1465	0.0576923	1.60256e-05	no	no	Unclassified Lactobacillales
asv_1466	0.0320513	7.37179e-06	no	no	Enterobacter
asv_1467	0.115385	9.61538e-06	no	no	Enterococcus
asv_1468	0.00641026	4.48718e-06	no	no	Unclassified Enterobacteriaceae
asv_1469	0.025641	1.47436e-05	no	no	Citrobacter
asv_1470	0.025641	1.12179e-05	no	no	Klebsiella
asv_1471	0.0320513	2.5e-05	no	no	Enterobacter
asv_1472	0.0576923	7.69231e-06	no	no	Serratia
asv_1473	0.00641026	1.3141e-05	no	no	Unclassified Erwiniaceae
asv_1474	0.0128205	1.92308e-06	no	no	Bacillus
asv_1475	0.0641026	1.57051e-05	no	no	Morganella
asv_1476	0.025641	7.05128e-06	no	no	Enterobacter
asv_1477	0.0320513	1.28205e-05	no	no	Aeromonas
asv_1478	0.0769231	9.29487e-06	no	no	Cosenzaea
asv_1479	0.0448718	2.24359e-05	no	no	Enterobacter
asv_1480	0.0384615	7.05128e-06	no	no	Enterobacter
asv_1481	0.115385	1.02564e-05	no	no	Enterococcus
asv_1482	0.025641	4.80769e-06	no	no	Enterobacter
asv_1483	0.0512821	1.50641e-05	no	no	Klebsiella
asv_1484	0.0320513	4.80769e-06	no	no	Unclassified Enterobacteriaceae
asv_1485	0.0448718	1.12179e-05	no	no	Orbus
asv_1486	0.0641026	1.41026e-05	no	no	Serratia
asv_1487	0.0512821	1.37821e-05	no	no	Providencia
asv_1488	0.0448718	5.12821e-06	no	no	Serratia
asv_1489	0.0320513	1.98718e-05	no	no	Enterobacter
asv_1490	0.0320513	6.41026e-06	no	no	Orbus
asv_1491	0.0192308	1.05769e-05	no	no	Staphylococcus
asv_1492	0.025641	3.84615e-06	no	no	Providencia
asv_1493	0.0769231	6.73077e-06	no	no	Enterococcus
asv_1494	0.0576923	1.3141e-05	no	no	Enterobacter
asv_1495	0.0384615	1.21795e-05	no	no	Unclassified Enterobacteriaceae
asv_1496	0.0320513	8.01282e-06	no	no	Staphylococcus
asv_1497	0.108974	7.69231e-06	no	no	Unclassified Lactobacillales
asv_1498	0.0384615	8.65385e-06	no	no	Enterobacter
asv_1499	0.0833333	1.02564e-05	no	no	Enterococcus
asv_1500	0.102564	1.79487e-05	no	no	Citrobacter
asv_1501	0.025641	1.21795e-05	no	no	Enterobacter
asv_1502	0.0576923	1.95513e-05	no	no	Unclassified Enterobacterales
asv_1503	0.0961538	1.02564e-05	no	no	Vagococcus
asv_1504	0.0320513	7.69231e-06	no	no	Serratia
asv_1505	0.0705128	1.95513e-05	no	no	Morganella
asv_1506	0.0576923	8.97436e-06	no	no	Enterobacter
asv_1507	0.0448718	9.29487e-06	no	no	Enterobacter
asv_1508	0.0320513	1.37821e-05	no	no	Enterobacter
asv_1509	0.0641026	1.15385e-05	no	no	Aeromonas
asv_1510	0.0705128	1.3141e-05	no	no	Unclassified Orbaceae
asv_1511	0.102564	8.01282e-06	no	no	Enterococcus
asv_1512	0.0641026	8.33333e-06	no	no	Serratia
asv_1513	0.0512821	1.28205e-05	no	no	Providencia
asv_1514	0.0448718	6.41026e-06	no	no	Unclassified Morganellaceae
asv_1515	0.0192308	7.69231e-06	no	no	Providencia
asv_1516	0.0641026	7.05128e-06	no	no	Enterobacter
asv_1517	0.102564	1.08974e-05	no	no	Enterococcus
asv_1518	0.025641	5.44872e-06	no	no	Serratia
asv_1519	0.0192308	8.01282e-06	no	no	Enterobacter
asv_1520	0.0769231	8.97436e-06	no	no	Providencia
asv_1521	0.0320513	7.37179e-06	no	no	Providencia
asv_1522	0.025641	1.79487e-05	no	no	Enterobacter
asv_1523	0.0384615	9.9359e-06	no	no	Providencia
asv_1524	0.0576923	1.37821e-05	no	no	Klebsiella
asv_1525	0.0705128	6.73077e-06	no	no	Lactococcus
asv_1526	0.0448718	6.08974e-06	no	no	Providencia
asv_1527	0.0769231	1.89103e-05	no	no	Enterobacter
asv_1528	0.0512821	1.25e-05	no	no	Providencia
asv_1529	0.0512821	7.05128e-06	no	no	Klebsiella
asv_1530	0.0384615	1.3141e-05	no	no	Mammaliicoccus
asv_1531	0.0384615	6.08974e-06	no	no	Enterobacter
asv_1532	0.0705128	7.05128e-06	no	no	Vagococcus
asv_1533	0.0833333	7.37179e-06	no	no	Enterobacter
asv_1534	0.0320513	3.84615e-06	no	no	Morganella
asv_1535	0.025641	3.20513e-06	no	no	Enterococcus
asv_1536	0.0320513	1.3141e-05	no	no	Enterobacter
asv_1537	0.0448718	5.12821e-06	no	no	Cosenzaea
asv_1538	0.0320513	7.05128e-06	no	no	Klebsiella
asv_1539	0.0192308	6.08974e-06	no	no	Salmonella
asv_1540	0.0320513	8.01282e-06	no	no	Morganella
asv_1541	0.0641026	1.60256e-05	no	no	Unclassified Enterobacterales
asv_1542	0.025641	8.97436e-06	no	no	Providencia
asv_1543	0.0512821	5.44872e-06	no	no	Providencia
asv_1544	0.0833333	1.53846e-05	no	no	Lactococcus
asv_1545	0.025641	7.37179e-06	no	no	Scandinavium
asv_1546	0.0705128	8.33333e-06	no	no	Providencia
asv_1547	0.0192308	1.28205e-06	no	no	Limosilactobacillus
asv_1548	0.0512821	8.65385e-06	no	no	Unclassified Enterobacteriaceae
asv_1549	0.00641026	3.20513e-07	no	no	Escherichia/Shigella
asv_1550	0.025641	6.41026e-06	no	no	Morganella
asv_1551	0.0641026	1.34615e-05	no	no	Serratia
asv_1552	0.0384615	3.84615e-06	no	no	Staphylococcus
asv_1553	0.00641026	3.20513e-07	no	no	Bacillus
asv_1554	0.0769231	1.69872e-05	no	no	Morganella
asv_1555	0.00641026	3.20513e-07	no	no	Staphylococcus
asv_1556	0.0641026	1.76282e-05	no	no	Morganella
asv_1557	0.0192308	7.05128e-06	no	no	Providencia
asv_1558	0.00641026	9.61538e-07	no	no	Klebsiella
asv_1559	0.0384615	1.08974e-05	no	no	Enterobacter
asv_1560	0.0448718	7.05128e-06	no	no	Enterobacter
asv_1561	0.0705128	9.61538e-06	no	no	Bacillus
asv_1562	0.0384615	5.76923e-06	no	no	Enterobacter
asv_1563	0.0576923	9.9359e-06	no	no	Enterobacter
asv_1564	0.0705128	1.15385e-05	no	no	Serratia
asv_1565	0.0769231	7.37179e-06	no	no	Providencia
asv_1566	0.0448718	1.1859e-05	no	no	Serratia
asv_1567	0.0384615	1.85897e-05	no	no	Providencia
asv_1568	0.0384615	1.08974e-05	no	no	Unclassified Enterobacteriaceae
asv_1569	0.0641026	6.73077e-06	no	no	Enterobacter
asv_1570	0.0320513	1.12179e-05	no	no	Enterobacter
asv_1571	0.0769231	1.15385e-05	no	no	Serratia
asv_1572	0	0	no	no	Salmonella
asv_1573	0.0384615	1.53846e-05	no	no	Providencia
asv_1574	0.0512821	5.76923e-06	no	no	Unclassified Carnobacteriaceae
asv_1575	0.0448718	1.79487e-05	no	no	Cosenzaea
asv_1576	0.0192308	2.88462e-06	no	no	Enterobacter
asv_1577	0.0384615	8.01282e-06	no	no	Enterobacter
asv_1578	0.0897436	1.85897e-05	no	no	Morganella
asv_1579	0.0641026	1.02564e-05	no	no	Providencia
asv_1580	0.0448718	8.65385e-06	no	no	Providencia
asv_1581	0.025641	7.37179e-06	no	no	Cosenzaea
asv_1582	0.0384615	9.9359e-06	no	no	Providencia
asv_1583	0.0512821	9.29487e-06	no	no	Enterobacter
asv_1584	0.0512821	6.41026e-06	no	no	Cosenzaea
asv_1585	0.0576923	1.25e-05	no	no	Serratia
asv_1586	0.0320513	6.73077e-06	no	no	Providencia
asv_1587	0	0	no	no	Salmonella
asv_1588	0.0448718	8.97436e-06	no	no	Enterobacter
asv_1589	0.0384615	6.41026e-06	no	no	Enterobacter
asv_1590	0.0512821	5.76923e-06	no	no	Serratia
asv_1591	0.0576923	8.33333e-06	no	no	Cosenzaea
asv_1592	0.0128205	7.05128e-06	no	no	Unclassified Carnobacteriaceae
asv_1593	0.0769231	1.28205e-05	no	no	Citrobacter
asv_1594	0	0	no	no	Delftia
asv_1595	0.0384615	6.08974e-06	no	no	Enterobacter
asv_1596	0.0512821	8.33333e-06	no	no	Klebsiella
asv_1597	0.0961538	9.61538e-06	no	no	Enterococcus
asv_1598	0.0576923	7.05128e-06	no	no	Serratia
asv_1599	0.0128205	9.61538e-07	no	no	Limosilactobacillus
asv_1600	0.0512821	1.05769e-05	no	no	Serratia
asv_1601	0.0384615	1.1859e-05	no	no	Klebsiella
asv_1602	0.0833333	1.25e-05	no	no	Morganella
asv_1603	0.00641026	7.69231e-06	no	no	Enterobacter
asv_1604	0.0769231	1.02564e-05	no	no	Enterobacter
asv_1605	0.00641026	1.47436e-05	no	no	Enterobacter
asv_1606	0.0512821	1.53846e-05	no	no	Enterobacter
asv_1607	0.0448718	6.73077e-06	no	no	Enterobacter
asv_1608	0.0448718	1.3141e-05	no	no	Pantoea
asv_1609	0	0	no	no	Bacillus
asv_1610	0.0320513	7.05128e-06	no	no	Aeromonas
asv_1611	0.0448718	7.69231e-06	no	no	Serratia
asv_1612	0.0705128	6.41026e-06	no	no	Lactococcus
asv_1613	0.0384615	6.41026e-06	no	no	Enterobacter
asv_1614	0.0641026	1.21795e-05	no	no	Morganella
asv_1615	0.0705128	1.28205e-05	no	no	Pedobacter
asv_1616	0.0320513	8.97436e-06	no	no	Providencia
asv_1617	0.0320513	6.08974e-06	no	no	Cosenzaea
asv_1618	0.0384615	7.69231e-06	no	no	Enterobacter
asv_1619	0.0192308	8.97436e-06	no	no	Pantoea
asv_1620	0.0128205	1.60256e-06	no	no	Citrobacter
asv_1621	0.0769231	1.50641e-05	no	no	NA
asv_1622	0.00641026	2.59615e-05	no	no	Morganella
asv_1623	0.0512821	6.08974e-06	no	no	Enterobacter
asv_1624	0.0384615	5.76923e-06	no	no	Enterobacter
asv_1625	0.0448718	1.15385e-05	no	no	Unclassified Enterobacterales
asv_1626	0.0384615	1.12179e-05	no	no	Serratia
asv_1627	0.102564	1.02564e-05	no	no	Unclassified Enterococcaceae
asv_1628	0.0384615	4.16667e-06	no	no	Limosilactobacillus
asv_1629	0.0192308	9.61538e-06	no	no	Cosenzaea
asv_1630	0.0320513	6.73077e-06	no	no	Unclassified Enterobacterales
asv_1631	0.0448718	9.61538e-06	no	no	Klebsiella
asv_1632	0.0576923	8.33333e-06	no	no	Enterobacter
asv_1633	0.0769231	8.65385e-06	no	no	Enterobacter
asv_1634	0.0192308	2.24359e-06	no	no	Limosilactobacillus
asv_1635	0.0384615	5.76923e-06	no	no	Enterobacter
asv_1636	0.0384615	4.16667e-06	no	no	Providencia
asv_1637	0.0320513	2.21154e-05	no	no	Enterobacter
asv_1638	0.0320513	1.02564e-05	no	no	Enterobacter
asv_1639	0.0384615	3.20513e-06	no	no	Rubrivivax
asv_1640	0.0448718	1.02564e-05	no	no	Providencia
asv_1641	0.0576923	1.05769e-05	no	no	Gilliamella
asv_1642	0.00641026	1.28205e-06	no	no	Klebsiella
asv_1643	0.0576923	7.37179e-06	no	no	Enterobacter
asv_1644	0.0576923	9.9359e-06	no	no	Listeria
asv_1645	0.0769231	7.69231e-06	no	no	Lactococcus
asv_1646	0.0641026	1.60256e-05	no	no	Enterobacter
asv_1647	0.0448718	8.33333e-06	no	no	Alkanindiges
asv_1648	0.0384615	9.9359e-06	no	no	Unclassified Morganellaceae
asv_1649	0.0512821	2.33974e-05	no	no	Alkanindiges
asv_1650	0.0448718	5.76923e-06	no	no	Unclassified Enterobacterales
asv_1651	0.0705128	5.76923e-06	no	no	Unclassified Enterococcaceae
asv_1652	0.0384615	6.73077e-06	no	no	Providencia
asv_1653	0.0192308	1.50641e-05	no	no	Klebsiella
asv_1654	0.0512821	6.08974e-06	no	no	Unclassified Bacteria
asv_1655	0.0897436	1.63462e-05	no	no	Allobacillus
asv_1656	0.0576923	1.89103e-05	no	no	Enterobacter
asv_1657	0.00641026	4.16667e-06	no	no	Unclassified Enterobacterales
asv_1658	0.00641026	1.28205e-06	no	no	Listeria
asv_1659	0.025641	6.41026e-06	no	no	Enterobacter
asv_1660	0.0448718	2.14744e-05	no	no	NA
asv_1661	0.0320513	3.84615e-06	no	no	Salmonella
asv_1662	0.0320513	1.12179e-05	no	no	Providencia
asv_1663	0.0384615	5.44872e-06	no	no	Unclassified Lactobacillales
asv_1664	0.0897436	7.05128e-06	no	no	Bacillus
asv_1665	0.0512821	6.08974e-06	no	no	Enterococcus
asv_1666	0.0384615	8.01282e-06	no	no	Providencia
asv_1667	0	0	no	no	Vagococcus
asv_1668	0.0769231	1.47436e-05	no	no	Unclassified Enterobacterales
asv_1669	0.0705128	6.73077e-06	no	no	Cosenzaea
asv_1670	0.00641026	3.20513e-07	no	no	Bacillus
asv_1671	0.0384615	6.08974e-06	no	no	Cosenzaea
asv_1672	0.0320513	6.08974e-06	no	no	Unclassified Enterobacteriaceae
asv_1673	0.0512821	1.60256e-05	no	no	Enterobacter
asv_1674	0.025641	7.37179e-06	no	no	Citrobacter
asv_1675	0.0641026	8.01282e-06	no	no	Enterobacter
asv_1676	0.0320513	7.05128e-06	no	no	Enterobacter
asv_1677	0.00641026	4.16667e-06	no	no	Lactococcus
asv_1678	0.0705128	8.01282e-06	no	no	Cosenzaea
asv_1679	0.0320513	8.33333e-06	no	no	Unclassified Enterobacterales
asv_1680	0.0576923	3.20513e-06	no	no	Enterococcus
asv_1681	0.0576923	7.37179e-06	no	no	Scandinavium
asv_1682	0.0576923	1.05769e-05	no	no	Enterobacter
asv_1683	0.0576923	1.34615e-05	no	no	Providencia
asv_1684	0.0384615	8.33333e-06	no	no	Serratia
asv_1685	0.025641	8.65385e-06	no	no	Providencia
asv_1686	0.00641026	9.29487e-06	no	no	Pantoea
asv_1687	0.102564	7.05128e-06	no	no	Enterococcus
asv_1688	0.0384615	3.84615e-06	no	no	Scandinavium
asv_1689	0.0384615	9.29487e-06	no	no	Cosenzaea
asv_1690	0.0384615	4.48718e-06	no	no	Klebsiella
asv_1691	0.0320513	4.48718e-06	no	no	Enterobacter
asv_1692	0.0448718	4.80769e-06	no	no	Bacillus
asv_1693	0.0320513	3.20513e-06	no	no	Leadbetterella
asv_1694	0.0384615	1.15385e-05	no	no	Enterobacter
asv_1695	0.0641026	7.05128e-06	no	no	Unclassified Enterobacterales
asv_1696	0.0448718	1.08974e-05	no	no	Enterobacter
asv_1697	0.0192308	9.61538e-06	no	no	Klebsiella
asv_1698	0.0320513	8.33333e-06	no	no	Enterobacter
asv_1699	0.0320513	7.69231e-06	no	no	Unclassified Enterobacteriaceae
asv_1700	0.0512821	7.69231e-06	no	no	Enterobacter
asv_1701	0.0320513	4.48718e-06	no	no	Serratia
asv_1702	0.0128205	6.41026e-07	no	no	Limosilactobacillus
asv_1703	0.0576923	7.69231e-06	no	no	Morganella
asv_1704	0.0576923	1.12179e-05	no	no	Providencia
asv_1705	0.0448718	8.33333e-06	no	no	Cosenzaea
asv_1706	0.025641	1.02564e-05	no	no	Unclassified Enterobacteriaceae
asv_1707	0.025641	1.02564e-05	no	no	Enterobacter
asv_1708	0.0384615	4.16667e-06	no	no	Serratia
asv_1709	0.0512821	6.73077e-06	no	no	Cosenzaea
asv_1710	0	0	no	no	Bacillus
asv_1711	0.0384615	5.76923e-06	no	no	Morganella
asv_1712	0.0192308	7.37179e-06	no	no	Enterobacter
asv_1713	0.025641	9.29487e-06	no	no	Enterobacter
asv_1714	0.0576923	8.97436e-06	no	no	Staphylococcus
asv_1715	0.0320513	2.01923e-05	no	no	Citrobacter
asv_1716	0.00641026	9.61538e-06	no	no	Lactococcus
asv_1717	0.0384615	1.37821e-05	no	no	Providencia
asv_1718	0.00641026	3.20513e-06	no	no	Enterobacter
asv_1719	0.0320513	4.80769e-06	no	no	Chishuiella
asv_1720	0.025641	4.80769e-06	no	no	Providencia
asv_1721	0.0897436	7.69231e-06	no	no	Microbacterium
asv_1722	0.128205	9.9359e-06	no	no	Lactococcus
asv_1723	0	0	no	no	Limosilactobacillus
asv_1724	0.00641026	1.15385e-05	no	no	Pseudomonas
asv_1725	0.0576923	1.57051e-05	no	no	Enterobacter
asv_1726	0.0641026	6.08974e-06	no	no	Unclassified Enterobacteriaceae
asv_1727	0.0320513	5.44872e-06	no	no	Enterococcus
asv_1728	0.0384615	1.34615e-05	no	no	Unclassified Orbaceae
asv_1729	0.0320513	2.30769e-05	no	no	Enterobacter
asv_1730	0.0448718	6.08974e-06	no	no	Unclassified Lactobacillales
asv_1731	0.0576923	5.76923e-06	no	no	Bacillus
asv_1732	0.0448718	1.34615e-05	no	no	Enterobacter
asv_1733	0.0705128	1.02564e-05	no	no	Serratia
asv_1734	0.0769231	5.76923e-06	no	no	Pseudoxanthomonas
asv_1735	0.0448718	6.08974e-06	no	no	Providencia
asv_1736	0.0384615	8.01282e-06	no	no	Lactococcus
asv_1737	0.025641	4.48718e-06	no	no	Serratia
asv_1738	0.0705128	8.01282e-06	no	no	Enterobacter
asv_1739	0.0448718	1.05769e-05	no	no	Enterobacter
asv_1740	0.0641026	1.12179e-05	no	no	Unclassified Enterobacteriaceae
asv_1741	0.0576923	3.84615e-06	no	no	Unclassified Enterobacteriaceae
asv_1742	0.0705128	8.01282e-06	no	no	Klebsiella
asv_1743	0.0705128	8.01282e-06	no	no	Enterococcus
asv_1744	0.0384615	6.08974e-06	no	no	Unclassified Enterobacterales
asv_1745	0.0576923	9.29487e-06	no	no	Scandinavium
asv_1746	0.0448718	5.44872e-06	no	no	Chishuiella
asv_1747	0.0641026	1.12179e-05	no	no	Alkanindiges
asv_1748	0.0384615	9.29487e-06	no	no	Enterobacter
asv_1749	0.025641	2.88462e-06	no	no	Serratia
asv_1750	0.0320513	6.41026e-06	no	no	Klebsiella
asv_1751	0.025641	2.88462e-06	no	no	Serratia
asv_1752	0.00641026	3.20513e-06	no	no	Unclassified Enterobacteriaceae
asv_1753	0.00641026	6.41026e-06	no	no	Providencia
asv_1754	0.0384615	5.44872e-06	no	no	Enterobacter
asv_1755	0.0128205	9.61538e-07	no	no	Staphylococcus
asv_1756	0.0576923	8.65385e-06	no	no	Enterobacter
asv_1757	0.025641	7.69231e-06	no	no	Unclassified Enterobacteriaceae
asv_1758	0.0512821	6.73077e-06	no	no	Providencia
asv_1759	0.0384615	6.08974e-06	no	no	Unclassified Enterobacteriaceae
asv_1760	0.0769231	1.15385e-05	no	no	Alkanindiges
asv_1761	0.025641	2.88462e-06	no	no	Unclassified Enterobacteriaceae
asv_1762	0.0320513	2.88462e-06	no	no	Orbus
asv_1763	0.0192308	3.84615e-06	no	no	Serratia
asv_1764	0.0320513	4.48718e-06	no	no	Unclassified Enterobacterales
asv_1765	0.0448718	7.69231e-06	no	no	Gilliamella
asv_1766	0.0512821	7.69231e-06	no	no	Enterobacter
asv_1767	0.0512821	7.37179e-06	no	no	Providencia
asv_1768	0.0384615	1.02564e-05	no	no	Bacillus
asv_1769	0.0192308	3.20513e-06	no	no	Unclassified Enterobacteriaceae
asv_1770	0.0384615	7.37179e-06	no	no	Cosenzaea
asv_1771	0.0641026	4.80769e-06	no	no	Unclassified Lactobacillales
asv_1772	0.025641	1.1859e-05	no	no	Lactococcus
asv_1773	0.00641026	4.48718e-06	no	no	Enterobacter
asv_1774	0.00641026	3.84615e-06	no	no	Providencia
asv_1775	0	0	no	no	Vagococcus
asv_1776	0.0128205	6.41026e-06	no	no	Enterobacter
asv_1777	0.0448718	5.12821e-06	no	no	Vagococcus
asv_1778	0	0	no	no	Vagococcus
asv_1779	0.0384615	7.69231e-06	no	no	Klebsiella
asv_1780	0.0448718	5.44872e-06	no	no	Enterococcus
asv_1781	0.0448718	1.15385e-05	no	no	Gilliamella
asv_1782	0	0	no	no	Bacillus
asv_1783	0.0448718	4.48718e-06	no	no	Enterococcus
asv_1784	0.0705128	6.41026e-06	no	no	Sphingobacterium
asv_1785	0.0512821	7.05128e-06	no	no	Lactococcus
asv_1786	0.0192308	2.24359e-06	no	no	Unclassified Bacillaceae
asv_1787	0.0448718	3.84615e-06	no	no	Delftia
asv_1788	0.0384615	7.69231e-06	no	no	Aeromonas
asv_1789	0.0320513	1.15385e-05	no	no	Enterobacter
asv_1790	0.0384615	3.52564e-06	no	no	Enterobacter
asv_1791	0.0384615	4.16667e-06	no	no	Unclassified Bacillaceae
asv_1792	0.0576923	6.41026e-06	no	no	Enterobacter
asv_1793	0.0320513	5.44872e-06	no	no	Enterobacter
asv_1794	0.0192308	1.92308e-06	no	no	Staphylococcus
asv_1795	0.0320513	4.48718e-06	no	no	Enterobacter
asv_1796	0.0448718	4.16667e-06	no	no	Providencia
asv_1797	0.00641026	5.76923e-06	no	no	Acinetobacter
asv_1798	0.0192308	2.88462e-06	no	no	Cosenzaea
asv_1799	0.0512821	1.05769e-05	no	no	Unclassified Enterobacteriaceae
asv_1800	0.00641026	1.41026e-05	no	no	Serratia
asv_1801	0.0192308	5.76923e-06	no	no	Enterobacter
asv_1802	0.0576923	1.02564e-05	no	no	Serratia
asv_1803	0.0512821	5.12821e-06	no	no	Enterobacter
asv_1804	0.0641026	4.80769e-06	no	no	Lactococcus
asv_1805	0.0320513	9.9359e-06	no	no	Klebsiella
asv_1806	0.0576923	8.33333e-06	no	no	Enterobacter
asv_1807	0	0	no	no	Bacillus
asv_1808	0	0	no	no	Limosilactobacillus
asv_1809	0.0705128	8.97436e-06	no	no	Emticicia
asv_1810	0.0192308	4.48718e-06	no	no	Empedobacter
asv_1811	0.00641026	1.1859e-05	no	no	Unclassified Enterobacteriaceae
asv_1812	0.00641026	2.24359e-06	no	no	Vagococcus
asv_1813	0.00641026	5.12821e-06	no	no	Enterobacter
asv_1814	0	0	no	no	Bacillus
asv_1815	0.025641	7.37179e-06	no	no	Providencia
asv_1816	0.00641026	6.73077e-06	no	no	Morganella
asv_1817	0.0320513	3.84615e-06	no	no	Enterobacter
asv_1818	0	0	no	no	Unclassified Caryophanales
asv_1819	0.0192308	2.5641e-06	no	no	Bacillus
asv_1820	0.0576923	7.69231e-06	no	no	Enterobacter
asv_1821	0.0320513	4.48718e-06	no	no	Klebsiella
asv_1822	0.0576923	6.41026e-06	no	no	Cosenzaea
asv_1823	0.0320513	8.97436e-06	no	no	Stenotrophomonas
asv_1824	0.0320513	1.60256e-06	no	no	Providencia
asv_1825	0.0384615	3.20513e-06	no	no	Bacillus
asv_1826	0	0	no	no	Limosilactobacillus
asv_1827	0.0320513	3.52564e-06	no	no	Enterobacter
asv_1828	0.0320513	8.33333e-06	no	no	Providencia
asv_1829	0	0	no	no	Bacillus
asv_1830	0.0320513	5.12821e-06	no	no	Bacillus
asv_1831	0.0961538	6.08974e-06	no	no	Lactococcus
asv_1832	0.0320513	5.12821e-06	no	no	Aeromonas
asv_1833	0.025641	9.29487e-06	no	no	Providencia
asv_1834	0.00641026	3.20513e-06	no	no	Enterobacter
asv_1835	0.0384615	1.08974e-05	no	no	Citrobacter
asv_1836	0.0833333	4.80769e-06	no	no	Enterococcus
asv_1837	0.0448718	6.73077e-06	no	no	Providencia
asv_1838	0	0	no	no	Kluyvera
asv_1839	0.0128205	6.41026e-06	no	no	Acinetobacter
asv_1840	0.0384615	1.92308e-06	no	no	Sphingobium
asv_1841	0.0769231	5.76923e-06	no	no	Lactococcus
asv_1842	0.0512821	3.84615e-06	no	no	Providencia
asv_1843	0.0512821	4.80769e-06	no	no	Enterococcus
asv_1844	0.0320513	7.69231e-06	no	no	Pseudomonas
asv_1845	0.025641	4.80769e-06	no	no	Klebsiella
asv_1846	0.0384615	5.76923e-06	no	no	Enterobacter
asv_1847	0.00641026	7.69231e-06	no	no	Providencia
asv_1848	0.0320513	3.52564e-06	no	no	Serratia
asv_1849	0.0384615	5.12821e-06	no	no	Chishuiella
asv_1850	0	0	no	no	Bacillus
asv_1851	0.0192308	8.97436e-06	no	no	Acinetobacter
asv_1852	0.0448718	8.01282e-06	no	no	Unclassified Morganellaceae
asv_1853	0.0512821	1.12179e-05	no	no	Comamonas
asv_1854	0.0512821	4.16667e-06	no	no	Providencia
asv_1855	0.0769231	4.80769e-06	no	no	Enterococcus
asv_1856	0.025641	5.44872e-06	no	no	Providencia
asv_1857	0.0320513	5.12821e-06	no	no	Providencia
asv_1858	0.025641	5.44872e-06	no	no	Enterobacter
asv_1859	0.025641	1.28205e-06	no	no	Unclassified Enterobacteriaceae
asv_1860	0.0320513	8.01282e-06	no	no	Chryseobacterium
asv_1861	0.0448718	2.5641e-06	no	no	Enterococcus
asv_1862	0.00641026	5.12821e-06	no	no	Klebsiella
asv_1863	0.0384615	3.52564e-06	no	no	Sphingobacterium
asv_1864	0.0641026	8.97436e-06	no	no	Pseudorhodoferax
asv_1865	0	0	no	no	Bacillus
asv_1866	0.0512821	5.44872e-06	no	no	Listeria
asv_1867	0.0320513	2.24359e-06	no	no	Sphingobacterium
asv_1868	0.00641026	5.44872e-06	no	no	Acinetobacter
asv_1869	0.0448718	7.69231e-06	no	no	Unclassified Enterobacteriaceae
asv_1870	0.025641	3.52564e-06	no	no	Cosenzaea
asv_1871	0.00641026	6.41026e-06	no	no	Unclassified Enterobacteriaceae
asv_1872	0.025641	7.37179e-06	no	no	Comamonas
asv_1873	0.0320513	3.52564e-06	no	no	Salmonella
asv_1874	0.0576923	7.05128e-06	no	no	Unclassified Lactobacillales
asv_1875	0.0641026	3.84615e-06	no	no	Bacillus
asv_1876	0	0	no	no	Bacillus
asv_1877	0.025641	2.24359e-06	no	no	Microvirga
asv_1878	0.0705128	8.33333e-06	no	no	Emticicia
asv_1879	0.025641	7.05128e-06	no	no	Unclassified Enterobacteriaceae
asv_1880	0.00641026	3.20513e-06	no	no	Enterobacter
asv_1881	0.00641026	6.08974e-06	no	no	Klebsiella
asv_1882	0.0448718	8.65385e-06	no	no	Listeria
asv_1883	0.0512821	7.37179e-06	no	no	Staphylococcus
asv_1884	0.0192308	6.08974e-06	no	no	Morganella
asv_1885	0.0384615	1.28205e-05	no	no	Enterobacter
asv_1886	0.025641	7.69231e-06	no	no	Empedobacter
asv_1887	0.00641026	3.20513e-06	no	no	Staphylococcus
asv_1888	0.0705128	4.16667e-06	no	no	Enterococcus
asv_1889	0.0320513	2.88462e-06	no	no	Unclassified Enterobacteriaceae
asv_1890	0	0	no	no	Bacillus
asv_1891	0.0512821	4.48718e-06	no	no	NA
asv_1892	0.025641	4.80769e-06	no	no	Morganella
asv_1893	0.0961538	8.65385e-06	no	no	Leadbetterella
asv_1894	0.00641026	9.61538e-06	no	no	Klebsiella
asv_1895	0.00641026	5.12821e-06	no	no	Providencia
asv_1896	0.0128205	8.01282e-06	no	no	Acinetobacter
asv_1897	0	0	no	no	Bacillus
asv_1898	0.00641026	8.97436e-06	no	no	Serratia
asv_1899	0.025641	8.01282e-06	no	no	Aeromonas
asv_1900	0.00641026	3.52564e-06	no	no	Serratia
asv_1901	0.0128205	3.52564e-06	no	no	Enterobacter
asv_1902	0.0128205	6.08974e-06	no	no	Klebsiella
asv_1903	0.0320513	1.60256e-06	no	no	Enterococcus
asv_1904	0.0320513	6.08974e-06	no	no	Morganella
asv_1905	0.0384615	5.76923e-06	no	no	Enterobacter
asv_1906	0.025641	3.20513e-06	no	no	Providencia
asv_1907	0.025641	4.16667e-06	no	no	Escherichia/Shigella
asv_1908	0	0	no	no	Providencia
asv_1909	0	0	no	no	Bacillus
asv_1910	0.00641026	2.88462e-06	no	no	Klebsiella
asv_1911	0.00641026	3.20513e-06	no	no	Staphylococcus
asv_1912	0.0320513	7.69231e-06	no	no	Sphingobacterium
asv_1913	0.0320513	2.88462e-06	no	no	Moellerella
asv_1914	0.0448718	4.16667e-06	no	no	Chryseobacterium
asv_1915	0.0192308	7.37179e-06	no	no	Limosilactobacillus
asv_1916	0.0641026	7.69231e-06	no	no	Citrobacter
asv_1917	0.0320513	5.44872e-06	no	no	Orbus
asv_1918	0.0705128	4.80769e-06	no	no	Lactococcus
asv_1919	0.0384615	2.5641e-06	no	no	Bacillus
asv_1920	0	0	no	no	Bacillus
asv_1921	0.0384615	4.16667e-06	no	no	Enterococcus
asv_1922	0.00641026	5.76923e-06	no	no	Providencia
asv_1923	0.0320513	3.20513e-06	no	no	Enterobacter
asv_1924	0.0320513	3.52564e-06	no	no	Providencia
asv_1925	0.00641026	6.08974e-06	no	no	Providencia
asv_1926	0.0320513	3.84615e-06	no	no	Providencia
asv_1927	0.0384615	4.80769e-06	no	no	Enterobacter
asv_1928	0.0512821	3.52564e-06	no	no	Enterococcus
asv_1929	0.00641026	9.61538e-07	no	no	Pantoea
asv_1930	0	0	no	no	Bacillus
asv_1931	0.0448718	6.41026e-06	no	no	Roseateles
asv_1932	0.0320513	4.80769e-06	no	no	Listeria
asv_1933	0.00641026	2.5641e-06	no	no	Providencia
asv_1934	0.0320513	4.16667e-06	no	no	Vagococcus
asv_1935	0.0448718	2.88462e-06	no	no	Vagococcus
asv_1936	0	0	no	no	Bacillus
asv_1937	0.00641026	4.16667e-06	no	no	Providencia
asv_1938	0.00641026	3.52564e-06	no	no	Unclassified Morganellaceae
asv_1939	0.0576923	5.12821e-06	no	no	Enterococcus
asv_1940	0.025641	4.80769e-06	no	no	Unclassified Bacteria
asv_1941	0.00641026	3.20513e-06	no	no	Providencia
asv_1942	0.025641	9.9359e-06	no	no	Tsukamurella
asv_1943	0.0512821	3.52564e-06	no	no	Sphingobacterium
asv_1944	0.0320513	2.24359e-06	no	no	Vagococcus
asv_1945	0.0448718	7.37179e-06	no	no	Listeria
asv_1946	0.0320513	3.84615e-06	no	no	Brucella
asv_1947	0.00641026	2.24359e-06	no	no	Enterobacter
asv_1948	0.00641026	9.61538e-07	no	no	Vagococcus
asv_1949	0.00641026	4.16667e-06	no	no	Empedobacter
asv_1950	0.0576923	4.16667e-06	no	no	Orbus
asv_1951	0	0	no	no	Bacillus
asv_1952	0.00641026	2.88462e-06	no	no	Providencia
asv_1953	0.025641	1.92308e-06	no	no	Lactococcus
asv_1954	0.0384615	7.69231e-06	no	no	Citrobacter
asv_1955	0.0320513	3.84615e-06	no	no	Unclassified Orbaceae
asv_1956	0.0384615	1.02564e-05	no	no	Alkanindiges
asv_1957	0.00641026	2.24359e-06	no	no	Enterobacter
asv_1958	0.00641026	3.52564e-06	no	no	Vagococcus
asv_1959	0.00641026	2.24359e-06	no	no	Morganella
asv_1960	0.00641026	6.73077e-06	no	no	Klebsiella
asv_1961	0.0384615	4.48718e-06	no	no	Bacillus
asv_1962	0.0192308	3.20513e-06	no	no	Enterobacter
asv_1963	0.00641026	7.69231e-06	no	no	Enterococcus
asv_1964	0.0128205	6.41026e-07	no	no	Sphingobacterium
asv_1965	0	0	no	no	Lactococcus
asv_1966	0.00641026	3.20513e-06	no	no	Providencia
asv_1967	0.0576923	4.80769e-06	no	no	Unclassified Lactobacillales
asv_1968	0	0	no	no	Bacillus
asv_1969	0.00641026	3.84615e-06	no	no	Unclassified Enterobacterales
asv_1970	0.0320513	3.20513e-06	no	no	Enterobacter
asv_1971	0.00641026	3.52564e-06	no	no	Providencia
asv_1972	0	0	no	no	Bacillus
asv_1973	0	0	no	no	Bacillus
asv_1974	0	0	no	no	Bacillus
asv_1975	0.0320513	4.80769e-06	no	no	Chryseobacterium
asv_1976	0.0192308	6.08974e-06	no	no	Acinetobacter
asv_1977	0.0128205	1.60256e-06	no	no	Rhodococcus
asv_1978	0.00641026	1.28205e-06	no	no	Enterobacter
asv_1979	0.0128205	4.48718e-06	no	no	Terrimonas
asv_1980	0.0192308	7.05128e-06	no	no	Chryseobacterium
asv_1981	0.0192308	1.92308e-06	no	no	Providencia
asv_1982	0.0512821	3.20513e-06	no	no	Unclassified Lactobacillales
asv_1983	0.0384615	7.37179e-06	no	no	Unclassified Enterobacteriaceae
asv_1984	0.025641	4.16667e-06	no	no	Brevundimonas
asv_1985	0	0	no	no	Unclassified Bacillaceae
asv_1986	0.0384615	4.80769e-06	no	no	Bacillus
asv_1987	0.0448718	5.76923e-06	no	no	Enterococcus
asv_1988	0.00641026	8.65385e-06	no	no	Enterobacter
asv_1989	0	0	no	no	Klebsiella
asv_1990	0	0	no	no	Bacillus
asv_1991	0.00641026	3.52564e-06	no	no	Providencia
asv_1992	0.0192308	1.28205e-06	no	no	Aquabacter
asv_1993	0.0448718	3.52564e-06	no	no	Providencia
asv_1994	0.025641	2.24359e-06	no	no	Enterococcus
asv_1995	0	0	no	no	Providencia
asv_1996	0.00641026	2.5641e-06	no	no	Unclassified Enterobacterales
asv_1997	0.00641026	2.5641e-06	no	no	Cosenzaea
asv_1998	0.0384615	3.84615e-06	no	no	Shinella
[truncated: 1,098 more rows]

## Sheet: Within Individual Species
Supplemental Table: Occupancy and abundance of individual ASVs within different fruit fly species and those that are classified as 'core' components as determined using elbow (stringent) and those that contribute >= 5% to Bray-Curtis dissimilarity. Numbers following "Elbow" and "Contributing" indicate the number of ASVs that contribute to the core groups. Analyses were performed within each indvi…
	Bactrocera dorsalis				Bactrocera latifrons				Ceratitis capitata				Zeugodacus cucurbitae
ASV	Occupancy	Rel. Abund	Elbow (4)	Contributing (14)	Occupancy	Rel. Abund	Elbow (2)	Contributing (95)	Occupancy	Rel. Abund	Elbow (4)	Contributing (121)	Occupancy	Rel. Abund	Elbow (18)	Contributing (110)	Genus-Level Taxon
asv_1	1	0.00092375	yes	yes	0.947368	0.000882895	no	yes	1	0.428673	yes	yes	0.95	0.0026825	yes	yes	Enterococcus
asv_2	0.7	0.000165	no	no	0.789474	0.110114	no	yes	0.65	0.00025375	no	yes	0.475	0.00015875	no	yes	Empedobacter
asv_3	0.975	0.0238413	no	yes	0.973684	0.0812776	yes	yes	0.925	0.00093375	no	yes	0.95	0.0161875	yes	yes	Enterobacter
asv_4	1	0.0865387	yes	yes	0.973684	0.0515118	no	yes	0.9	0.00020625	no	yes	0.775	0.00042125	yes	yes	Vagococcus
asv_5	0.775	0.0165462	no	no	0.868421	0.0472526	no	yes	0.7	0.0002375	no	yes	0.725	0.00482625	no	yes	Enterobacter
asv_6	1	0.0675588	yes	yes	0.921053	0.0388197	no	yes	0.725	0.000135	no	yes	0.7	0.00035125	no	yes	Vagococcus
asv_7	1	0.0271188	yes	yes	0.868421	0.015775	no	yes	0.95	0.00223875	no	yes	0.975	0.04594	yes	yes	Providencia
asv_8	1	0.0133	no	yes	1	0.0388368	yes	yes	1	0.00061625	yes	yes	0.9	0.00689875	yes	yes	Enterobacter
asv_9	0.675	0.00013	no	no	0.631579	0.000117105	no	yes	1	0.0595513	yes	yes	0.575	0.000405	no	yes	Enterococcus
asv_10	0.5	0.0026975	no	no	0.526316	0.000157895	no	yes	0.5	0.00015625	no	yes	0.55	0.0447087	no	yes	Providencia
asv_11	0.625	0.0001375	no	no	0.473684	0.000132895	no	yes	1	0.0486912	yes	yes	0.6	0.00030375	no	yes	Enterococcus
asv_12	1	0.01089	no	yes	1	0.0132487	no	yes	0.625	0.00014875	no	yes	0.975	0.0177325	yes	yes	Enterococcus
asv_13	0.475	9.25e-05	no	no	0.631579	0.0203395	no	yes	0.6	0.00016375	no	yes	0.675	0.00724875	no	yes	Enterobacter
asv_14	0.975	0.0175625	no	yes	0.868421	0.01025	no	yes	0.75	0.0016075	no	yes	0.875	0.029105	yes	yes	Providencia
asv_15	1	0.044225	no	yes	0.815789	0.0222539	no	yes	0.425	5.25e-05	no	yes	0.675	0.0001275	no	yes	Lactococcus
asv_16	1	0.03297	no	yes	0.868421	0.0204447	no	yes	0.625	7.375e-05	no	yes	0.6	0.00013875	no	yes	Vagococcus
asv_17	0.425	8.875e-05	no	no	0.447368	0.000160526	no	yes	0.475	0.0373412	no	yes	0.425	0.00013625	no	yes	Providencia
asv_18	0.975	0.0314113	no	yes	0.921053	0.0223697	no	yes	0.65	0.00012625	no	yes	0.575	8.375e-05	no	yes	Lactococcus
asv_19	0.975	0.0369875	no	yes	0.763158	0.0231605	no	no	0.25	3e-05	no	no	0.375	7.875e-05	no	yes	Empedobacter
asv_20	0.975	0.0274063	no	yes	0.921053	0.0162342	no	yes	0.5	6e-05	no	yes	0.575	0.00011875	no	yes	Vagococcus
asv_21	0.975	0.0340625	no	no	0.763158	0.0208724	no	yes	0.2	2.375e-05	no	no	0.3	6.5e-05	no	no	Empedobacter
asv_22	0.8	0.0144425	no	no	0.815789	0.0207342	no	yes	0.75	0.00077	no	yes	0.85	0.005155	yes	yes	Enterobacter
asv_23	0.475	0.000295	no	no	0.5	0.000331579	no	yes	0.525	0.0146812	no	yes	0.65	0.00321875	no	yes	Providencia
asv_24	0.525	0.00031375	no	no	0.473684	0.000307895	no	yes	0.55	0.014095	no	yes	0.7	0.00311875	no	yes	Providencia
asv_25	0.85	0.0013	no	no	0.815789	0.00135921	no	yes	0.55	0.0324038	no	yes	0.625	0.0133575	no	yes	Enterobacter
asv_26	0.5	0.0127812	no	no	0.473684	0.006725	no	no	0.425	0.0003775	no	yes	0.5	0.00600375	no	yes	Providencia
asv_27	0.775	0.00404	no	no	0.526316	0.00172763	no	no	0.45	6.125e-05	no	yes	0.975	0.0280725	yes	yes	Enterococcus
asv_28	0.5	0.001495	no	no	0.473684	0.000140789	no	no	0.55	0.000165	no	yes	0.6	0.0220937	no	yes	Providencia
asv_29	0.7	0.0016975	no	no	0.605263	0.0003	no	yes	0.675	0.019515	no	yes	0.625	0.0007875	no	yes	Serratia
asv_30	0.475	0.0013375	no	no	0.447368	6.71053e-05	no	yes	0.425	8.625e-05	no	yes	0.575	0.02109	no	yes	Providencia
asv_31	1	0.0248137	no	yes	0.684211	0.0123368	no	no	0.325	3e-05	no	yes	0.5	6.75e-05	no	yes	Lactococcus
asv_32	0.425	0.0013	no	no	0.368421	0.0001	no	yes	0.35	7.625e-05	no	yes	0.575	0.020525	no	yes	Providencia
asv_33	0.4	0.001345	no	no	0.421053	9.73684e-05	no	yes	0.4	0.00010125	no	yes	0.625	0.02032	no	yes	Providencia
asv_34	0.525	0.0157475	no	no	0.394737	0.00616053	no	no	0.325	0.00019375	no	yes	0.3	3.75e-05	no	no	Orbus
asv_35	0.675	0.00532875	no	no	0.684211	0.0131211	no	yes	0.4	6.375e-05	no	yes	0.575	0.00063	no	yes	Enterobacter
asv_36	0.925	0.00844875	no	no	0.684211	0.00488289	no	no	0.575	0.0006825	no	yes	0.775	0.0146025	yes	yes	Providencia
asv_37	0.425	0.00118	no	no	0.368421	7.10526e-05	no	no	0.3	6.625e-05	no	no	0.525	0.0187812	no	yes	Providencia
asv_38	0.925	0.0081725	no	no	0.657895	0.00467368	no	no	0.7	0.00070625	no	yes	0.875	0.0141338	yes	yes	Providencia
asv_39	0.3	2.5e-05	no	no	0.289474	5.78947e-05	no	no	0.425	0.0188275	no	yes	0.375	4.125e-05	no	yes	Providencia
asv_40	0.325	4e-05	no	no	0.394737	0.00195263	no	yes	0.425	0.00497875	no	yes	0.525	0.0120663	no	yes	Klebsiella
asv_41	0.4	3.625e-05	no	no	0.578947	0.00916842	no	yes	0.525	9.375e-05	no	yes	0.525	0.00339125	no	yes	Enterobacter
asv_42	0.975	0.0128538	no	no	0.947368	0.0117632	no	yes	0.375	3.5e-05	no	yes	0.325	4.75e-05	no	no	Lactococcus
asv_43	0.975	0.01867	no	no	0.657895	0.0113066	no	no	0.175	1.75e-05	no	no	0.2	1.5e-05	no	no	Empedobacter
asv_44	0.975	0.0202825	no	no	0.605263	0.0100158	no	no	0.325	3.25e-05	no	yes	0.225	3e-05	no	no	Lactococcus
asv_45	0.725	0.007305	no	no	0.684211	0.0108592	no	yes	0.65	0.000465	no	yes	0.65	0.0027425	no	yes	Enterobacter
asv_46	0.6	0.00269125	no	no	0.578947	0.000226316	no	no	0.5	0.0001175	no	yes	0.625	0.04295	no	yes	Enterobacter
asv_47	0.225	1.5e-05	no	no	0.289474	5.39474e-05	no	no	0.35	0.0167275	no	yes	0.325	3.5e-05	no	no	Providencia
asv_48	0.5	0.00839125	no	no	0.447368	0.00434474	no	no	0.425	0.000265	no	yes	0.45	0.0042775	no	yes	Providencia
asv_49	0.875	0.006935	no	no	0.815789	0.00472632	no	yes	0.775	0.0107975	no	yes	0.425	0.00040625	no	yes	Serratia
asv_50	0.325	3.75e-05	no	no	0.315789	7.10526e-05	no	no	0.325	0.015715	no	yes	0.4	5.375e-05	no	yes	Providencia
asv_51	0.225	3e-05	no	no	0.184211	6.84211e-05	no	no	0.425	0.0158075	no	yes	0.35	4.5e-05	no	no	Providencia
asv_52	0.8	0.00773	no	no	0.789474	0.0108947	no	yes	0.625	0.00041375	no	yes	0.625	0.002955	no	yes	Enterobacter
asv_53	0.825	0.003525	no	no	0.763158	0.00208684	no	yes	0.65	0.0111462	no	yes	0.6	0.00045375	no	yes	Serratia
asv_54	0.25	1.875e-05	no	no	0.236842	1.57895e-05	no	no	1	0.0149362	no	yes	0.25	0.0001	no	no	Enterococcus
asv_55	0.95	0.0123637	no	no	0.921053	0.0111961	no	yes	0.7	0.0003725	no	yes	0.525	0.000115	no	yes	Serratia
asv_56	0.4	0.0001	no	no	0.394737	0.000110526	no	no	0.525	0.00703125	no	yes	0.575	0.00079625	no	yes	Providencia
asv_57	0.75	0.00338	no	no	0.684211	0.00221447	no	yes	0.525	0.0103488	no	yes	0.575	0.00695	no	yes	Enterobacter
asv_58	0.975	0.013825	no	no	0.657895	0.00843026	no	no	0.125	1.5e-05	no	no	0.2	2.375e-05	no	no	Empedobacter
asv_59	0.8	0.00355625	no	no	0.736842	0.00189868	no	yes	0.725	0.0106062	no	yes	0.475	0.00038375	no	yes	Serratia
asv_60	0.075	5e-06	no	no	0.131579	3.94737e-05	no	no	0.3	0.0129163	no	no	0.2	2.625e-05	no	no	Providencia
asv_61	0.475	0.00012875	no	no	0.315789	0.000139474	no	no	0.5	0.00628875	no	yes	0.575	0.00069	no	yes	Providencia
asv_62	0.6	0.00425625	no	no	0.394737	0.00176711	no	no	0.15	7.5e-06	no	no	0.475	0.00804625	no	yes	Enterococcus
asv_63	0.775	0.0060375	no	no	0.710526	0.008675	no	yes	0.7	0.000405	no	yes	0.55	0.0019975	no	yes	Enterobacter
asv_64	0.55	0.00094125	no	no	0.526316	0.000160526	no	yes	0.65	0.0108025	no	yes	0.6	0.00040375	no	yes	Serratia
asv_65	0.975	0.0123337	no	no	0.578947	0.00746053	no	no	0.15	7.5e-06	no	no	0.125	1.125e-05	no	no	Empedobacter
asv_66	0.325	8.625e-05	no	no	0.342105	9.34211e-05	no	no	0.5	0.0057025	no	yes	0.45	0.00064375	no	yes	Providencia
asv_67	0.675	0.0035925	no	no	0.473684	0.00140789	no	no	0.275	2.25e-05	no	no	0.425	0.00717625	no	yes	Enterococcus
asv_68	0.7	0.00168	no	no	0.578947	0.000711842	no	no	0.45	0.0102037	no	yes	0.475	0.004195	no	yes	Enterobacter
asv_69	0.575	0.00189125	no	no	0.473684	0.000172368	no	no	0.375	9e-05	no	yes	0.5	0.02616	no	yes	Enterobacter
asv_70	0.4	0.00020125	no	no	0.315789	0.000167105	no	no	0.35	0.00024875	no	yes	0.25	0.00018	no	no	Salmonella
asv_71	0.825	0.0074375	no	no	0.868421	0.00541184	no	yes	0.65	0.0004225	no	yes	0.65	0.002835	no	yes	Enterobacter
asv_72	0.275	3e-05	no	no	0.210526	6.31579e-05	no	no	0.35	0.00539875	no	yes	0.55	0.00051625	no	yes	Klebsiella
asv_73	0.325	5.25e-05	no	no	0.263158	6.05263e-05	no	no	0.25	0.00016625	no	no	0.15	4.375e-05	no	no	Bacillus
asv_74	0.45	0.01582	no	no	0.394737	0.00853026	no	no	0.35	9.375e-05	no	yes	0.325	8.5e-05	no	no	Unclassified Orbaceae
asv_75	0.45	0.00543625	no	no	0.315789	0.00513684	no	no	0.175	2.375e-05	no	no	0.475	0.00974625	no	yes	Enterobacter
asv_76	0.35	0.00070375	no	no	0.394737	0.000114474	no	yes	0.65	0.00829	no	yes	0.375	0.00034	no	yes	Serratia
asv_77	0.55	0.00163375	no	no	0.473684	0.000138158	no	no	0.3	6.375e-05	no	no	0.55	0.0239475	no	yes	Enterobacter
asv_78	0.55	0.00157	no	no	0.526316	0.000128947	no	no	0.475	6.375e-05	no	yes	0.525	0.0239688	no	yes	Enterobacter
asv_79	0.525	0.0015625	no	no	0.421053	0.000107895	no	no	0.45	6.5e-05	no	yes	0.55	0.0237575	no	yes	Enterobacter
asv_80	0.275	0.00011875	no	no	0.210526	6.57895e-05	no	no	0.5	0.0118137	no	yes	0.375	0.00463	no	yes	Enterobacter
asv_81	0.7	0.003835	no	no	0.552632	0.00244605	no	no	0.525	0.0002025	no	yes	0.925	0.0119887	yes	yes	Morganella
asv_82	0.525	0.0014775	no	no	0.447368	0.000123684	no	no	0.375	8.5e-05	no	yes	0.575	0.0231275	no	yes	Enterobacter
asv_83	0.525	0.0045575	no	no	0.368421	0.00241842	no	no	0.35	0.00012375	no	yes	0.425	0.0022225	no	yes	Providencia
asv_84	0.05	1.875e-05	no	no	0.184211	0.000276316	no	no	0.25	0.00014875	no	no	0.4	0.00994375	no	yes	Klebsiella
asv_85	0.675	0.00210375	no	no	0.5	0.00138026	no	no	0.5	0.00011375	no	yes	0.95	0.0120888	yes	yes	Morganella
asv_86	0.75	0.00210125	no	no	0.552632	0.00134342	no	no	0.375	0.000105	no	yes	0.925	0.01211	yes	yes	Morganella
asv_87	0.575	0.00034375	no	no	0.368421	0.000117105	no	no	0.5	0.0096325	no	yes	0.45	0.00419	no	yes	Enterobacter
asv_88	0.5	0.0013325	no	no	0.447368	0.000125	no	no	0.325	6.75e-05	no	no	0.525	0.0210912	no	yes	Enterobacter
asv_89	0.675	0.00200375	no	no	0.473684	0.00125	no	no	0.425	0.00011625	no	yes	0.9	0.0113712	yes	yes	Morganella
asv_90	0.5	0.00400625	no	no	0.394737	0.00209737	no	no	0.275	0.00011125	no	no	0.4	0.00183625	no	yes	Providencia
asv_91	0.25	0.0001275	no	no	0.342105	0.000155263	no	no	0.425	0.0138275	no	yes	0.275	5.875e-05	no	no	Enterobacter
asv_92	0.625	0.00172875	no	no	0.342105	0.00105263	no	no	0.375	8.375e-05	no	yes	0.875	0.0108162	yes	yes	Morganella
asv_93	0.175	1.625e-05	no	no	0.210526	4.21053e-05	no	no	0.1	6.25e-06	no	no	0.25	0.010325	no	no	Enterobacter
asv_94	0.375	0.00011875	no	no	0.315789	7.76316e-05	no	no	0.275	2.5e-05	no	no	0.9	0.0121987	yes	yes	Morganella
asv_95	0.275	0.0009975	no	no	0.289474	0.00646842	no	no	0.225	1.5e-05	no	no	0.325	5.375e-05	no	no	Klebsiella
asv_96	0.175	1.75e-05	no	no	0.263158	0.00283289	no	no	0.175	0.000465	no	no	0.225	0.00757	no	no	Aeromonas
asv_97	0.375	8.875e-05	no	no	0.263158	4.47368e-05	no	no	0.4	0.008595	no	yes	0.275	0.00389875	no	no	Enterobacter
asv_98	0.4	9.5e-05	no	no	0.289474	5.26316e-05	no	no	0.225	2.125e-05	no	no	0.95	0.01172	yes	yes	Morganella
asv_99	0.2	2.5e-05	no	no	0.157895	2.89474e-05	no	no	0.175	0.0001125	no	no	0.075	7.5e-06	no	no	Bacillus
asv_100	0.425	0.00558875	no	no	0.421053	0.000225	no	yes	0.225	0.00110125	no	no	0.1	0.00046	no	no	Klebsiella
asv_101	0.975	0.0053225	no	no	0.605263	0.00293947	no	no	0.175	1.625e-05	no	no	0.65	0.0026775	no	yes	Unclassified Morganellaceae
asv_102	0.275	3e-05	no	no	0.236842	3.94737e-05	no	no	0.125	0.0001	no	no	0.2	2.25e-05	no	no	Bacillus
asv_103	0.975	0.00525875	no	no	0.657895	0.00294737	no	no	0.2	1.125e-05	no	no	0.725	0.00261375	no	yes	Cosenzaea
asv_104	0.425	0.0042025	no	no	0.315789	0.00348684	no	no	0.35	7.625e-05	no	yes	0.425	0.0023775	no	yes	Enterobacter
asv_105	0.9	0.005055	no	no	0.657895	0.00283026	no	no	0.175	1.5e-05	no	no	0.775	0.00269125	no	yes	Unclassified Morganellaceae
asv_106	0.875	0.0050425	no	no	0.684211	0.00284868	no	no	0.125	7.5e-06	no	no	0.725	0.0025925	no	yes	Unclassified Morganellaceae
asv_107	0.2	1.875e-05	no	no	0.184211	1.71053e-05	no	no	0.15	0.0001675	no	no	0.125	1.375e-05	no	no	Pseudomonas
asv_108	0.925	0.00484625	no	no	0.657895	0.00273816	no	no	0.15	1.125e-05	no	no	0.675	0.00261875	no	yes	Unclassified Morganellaceae
asv_109	0.775	0.00206625	no	no	0.815789	0.00311842	no	yes	0.025	1.25e-06	no	no	0	0	no	no	Enterococcus
asv_110	0.9	0.00448625	no	no	0.552632	0.00256579	no	no	0.05	2.5e-06	no	no	0.625	0.00234875	no	yes	Unclassified Morganellaceae
asv_111	0.9	0.004135	no	no	0.605263	0.00241711	no	no	0.15	1.25e-05	no	no	0.675	0.0023325	no	yes	Unclassified Morganellaceae
asv_112	0.55	0.00289125	no	no	0.421053	0.00213421	no	no	0.425	0.00132125	no	yes	0.275	5.625e-05	no	no	Serratia
asv_113	0.175	2.25e-05	no	no	0.263158	0.000823684	no	no	0.325	0.0024475	no	no	0.275	8.5e-05	no	no	Klebsiella
asv_114	0.125	3.5e-05	no	no	0.105263	3.55263e-05	no	no	0.25	0.0003825	no	no	0.175	0.00517	no	no	Providencia
asv_115	0.875	0.00066125	no	no	0.710526	0.00202632	no	yes	0.025	1.25e-06	no	no	0.25	2.125e-05	no	no	Vagococcus
asv_116	0.25	1.625e-05	no	no	0.184211	2.5e-05	no	no	0.275	0.00263625	no	no	0.275	2.75e-05	no	no	Klebsiella
asv_117	0.05	5e-06	no	no	0.0526316	3.94737e-06	no	no	0.075	5e-06	no	no	0.75	0.00851375	no	yes	Enterococcus
asv_118	0.1	8.75e-06	no	no	0.105263	1.05263e-05	no	no	0.325	0.00261875	no	no	0.175	1.25e-05	no	no	Klebsiella
asv_119	0.25	0.0034175	no	no	0.210526	0.00144474	no	no	0.15	1.75e-05	no	no	0.2	2.5e-05	no	no	Enterobacter
asv_120	0.85	0.0045125	no	no	0.631579	0.00317763	no	no	0.2	3.75e-05	no	no	0.25	4.25e-05	no	no	Serratia
asv_121	0.325	0.00101875	no	no	0.289474	0.00345263	no	no	0.175	1.5e-05	no	no	0.2	0.0001225	no	no	Klebsiella
asv_122	0.15	1e-05	no	no	0.157895	1.44737e-05	no	no	0.325	0.0026125	no	no	0.175	2.25e-05	no	no	Klebsiella
asv_123	0.2	6.5e-05	no	no	0.315789	0.00106316	no	no	0.525	0.00607875	no	yes	0.175	2.125e-05	no	no	Enterobacter
asv_124	0.625	0.00319125	no	no	0.5	0.00237895	no	no	0.3	0.0001575	no	no	0.3	6.125e-05	no	no	Serratia
asv_125	0.15	1.25e-05	no	no	0.210526	0.00118026	no	no	0.1	0.00017	no	no	0.275	0.0049775	no	no	Aeromonas
asv_126	0.225	0.0042075	no	no	0.184211	2.63158e-05	no	no	0.05	3.75e-06	no	no	0.025	2.5e-06	no	no	Klebsiella
asv_127	0.15	0.000615	no	no	0.210526	0.00369868	no	no	0.15	2e-05	no	no	0.225	2.25e-05	no	no	Klebsiella
asv_128	0.15	0.000605	no	no	0.236842	0.00370658	no	no	0.175	1.375e-05	no	no	0.175	2.75e-05	no	no	Klebsiella
asv_129	0.125	0.0005575	no	no	0.315789	0.00371447	no	no	0.175	1.25e-05	no	no	0.125	1e-05	no	no	Klebsiella
asv_130	0.1	1.25e-05	no	no	0.0789474	2.10526e-05	no	no	0.075	8.75e-06	no	no	0.225	0.00553375	no	no	Enterobacter
asv_131	0.05	6.25e-06	no	no	0.0789474	1.84211e-05	no	no	0.075	1.125e-05	no	no	0.25	0.00551625	no	no	Enterobacter
asv_132	0.2	0.00061125	no	no	0.236842	0.00345	no	no	0.075	5e-06	no	no	0.175	2.375e-05	no	no	Klebsiella
asv_133	0.15	1.25e-05	no	no	0.131579	3.15789e-05	no	no	0.15	2.125e-05	no	no	0.45	0.0066225	no	yes	Klebsiella
asv_134	0.2	0.00323375	no	no	0.236842	0.00257105	no	no	0.275	8.125e-05	no	no	0.1	1e-05	no	no	Enterobacter
asv_135	0.475	0.00290125	no	no	0.447368	0.00207763	no	no	0.175	2.75e-05	no	no	0.2	2.125e-05	no	no	Serratia
asv_136	0.125	1.375e-05	no	no	0.131579	2.10526e-05	no	no	0.175	7.625e-05	no	no	0.15	4.125e-05	no	no	Bacillus
asv_137	0.2	2e-05	no	no	0.157895	2.10526e-05	no	no	0.075	3.375e-05	no	no	0.225	4.25e-05	no	no	Staphylococcus
asv_138	0.125	1e-05	no	no	0.105263	2.10526e-05	no	no	0.125	1.375e-05	no	no	0.225	0.00506	no	no	Enterobacter
asv_139	0.1	8.75e-06	no	no	0.131579	2.36842e-05	no	no	0.075	6.25e-06	no	no	0.15	0.00511125	no	no	Enterobacter
asv_140	0.4	6.5e-05	no	no	0.236842	4.60526e-05	no	no	0.225	9.25e-05	no	no	0.2	7.125e-05	no	no	Escherichia/Shigella
asv_141	0.125	1.5e-05	no	no	0.263158	0.00214079	no	no	0.4	0.00268375	no	yes	0.2	2.5e-05	no	no	Enterobacter
asv_142	0.075	8.75e-06	no	no	0.0263158	5.26316e-06	no	no	0.025	1.25e-06	no	no	0.125	0.00486375	no	no	Aeromonas
asv_143	0.5	0.00067125	no	no	0.263158	0.000117105	no	no	0.375	0.001065	no	yes	0.55	0.00052875	no	yes	Morganella
asv_144	0.175	2e-05	no	no	0.236842	0.00208421	no	no	0.325	0.00230375	no	no	0.15	2e-05	no	no	Enterobacter
asv_145	0.1	8.75e-06	no	no	0.342105	0.00184079	no	yes	0.05	8.75e-06	no	no	0.2	0.00041875	no	no	Enterobacter
asv_146	0.1	7.5e-06	no	no	0.0789474	1.71053e-05	no	no	0.05	2.5e-06	no	no	0.2	0.004475	no	no	Enterobacter
asv_147	0.15	1.125e-05	no	no	0.157895	1.57895e-05	no	no	0.075	4.75e-05	no	no	0.1	1.375e-05	no	no	Bacillus
asv_148	0.05	5e-06	no	no	0.0526316	1.31579e-05	no	no	0.125	1.625e-05	no	no	0.225	0.0044875	no	no	Enterobacter
asv_149	0.3	0.00083875	no	no	0.315789	0.00137368	no	no	0.075	1e-05	no	no	0.15	2.875e-05	no	no	Enterobacter
asv_150	0.3	0.00062875	no	no	0.184211	0.000131579	no	no	0.375	0.001175	no	yes	0.275	3.75e-05	no	no	Morganella
asv_151	0.1	1.25e-05	no	no	0.105263	1.57895e-05	no	no	0.125	5e-05	no	no	0.05	3.75e-06	no	no	Bacillus
asv_152	0.3	0.00084625	no	no	0.368421	0.00130526	no	yes	0	0	no	no	0.05	5e-06	no	no	Enterobacter
asv_153	0.2	0.0005225	no	no	0.263158	0.00273816	no	no	0.125	1e-05	no	no	0.125	1.625e-05	no	no	Klebsiella
asv_154	0.175	1.125e-05	no	no	0.447368	0.00298553	no	yes	0.125	1.5e-05	no	no	0.1	8.75e-06	no	no	Acinetobacter
asv_155	0.275	0.00074125	no	no	0.368421	0.00134342	no	yes	0.025	1.25e-06	no	no	0.05	1.25e-05	no	no	Enterobacter
asv_156	0.275	0.00080125	no	no	0.342105	0.00133947	no	yes	0.05	3.75e-06	no	no	0.2	2.375e-05	no	no	Enterobacter
asv_157	0.15	2.375e-05	no	no	0.289474	0.00227368	no	no	0.1	1.375e-05	no	no	0.2	2.5e-05	no	no	Enterobacter
asv_158	0.075	7.5e-06	no	no	0.210526	0.00295658	no	no	0.175	2.375e-05	no	no	0.1	1.25e-05	no	no	Klebsiella
asv_159	0.225	3e-05	no	no	0.184211	4.60526e-05	no	no	0.05	8.75e-06	no	no	0.375	0.00693125	no	yes	Klebsiella
asv_160	0.65	0.001385	no	no	0.710526	0.00186184	no	yes	0.45	6.75e-05	no	yes	0.375	0.000305	no	no	Enterobacter
asv_161	0.45	0.0005275	no	no	0.605263	0.00162368	no	yes	0.125	1.375e-05	no	no	0.35	0.0003925	no	no	Enterobacter
asv_162	0.1	1.25e-05	no	no	0.0526316	2.63158e-06	no	no	0.05	7.5e-06	no	no	0.2	0.00738375	no	no	Providencia
asv_163	0.175	6.625e-05	no	no	0.263158	0.000507895	no	no	0.15	3.5e-05	no	no	0.15	5.375e-05	no	no	Enterobacter
asv_164	0.05	2.5e-06	no	no	0.157895	0.000475	no	no	0.175	3.625e-05	no	no	0.175	0.00012	no	no	Enterobacter
asv_165	0.05	8.75e-06	no	no	0.0526316	1.44737e-05	no	no	0.2	4.25e-05	no	no	0.2	0.0033925	no	no	Klebsiella
asv_166	0.2	0.000675	no	no	0.131579	0.000453947	no	no	0.425	0.00119	no	yes	0.275	0.00288	no	no	Klebsiella
asv_167	0.275	0.000805	no	no	0.289474	0.00129079	no	no	0.075	5e-06	no	no	0.15	2.5e-05	no	no	Enterobacter
asv_168	0.2	0.00153	no	no	0.184211	4.73684e-05	no	no	0.075	7.5e-06	no	no	0.1	1.25e-05	no	no	Enterobacter
asv_169	0.125	7.5e-06	no	no	0.131579	1.18421e-05	no	no	0.075	6.25e-06	no	no	0.375	0.00648625	no	no	Klebsiella
asv_170	0.1	1e-05	no	no	0.184211	0.000394737	no	no	0.125	2.75e-05	no	no	0.1	7.5e-06	no	no	Enterobacter
asv_171	0.275	3.5e-05	no	no	0.210526	2.36842e-05	no	no	0.125	3.25e-05	no	no	0.1	2e-05	no	no	Listeria
asv_172	0.225	0.001995	no	no	0.131579	0.000888158	no	no	0.025	2.5e-06	no	no	0.175	2.25e-05	no	no	Enterobacter
asv_173	0.175	5.5e-05	no	no	0.236842	6.05263e-05	no	no	0.45	0.004655	no	yes	0.05	5e-06	no	no	Enterobacter
asv_174	0.275	0.00135	no	no	0.263158	0.00129079	no	no	0.05	5e-06	no	no	0.25	0.0023675	no	no	Enterobacter
asv_175	0.275	0.001865	no	no	0.236842	0.0008	no	no	0	0	no	no	0.175	2.125e-05	no	no	Enterobacter
asv_176	0.125	4e-05	no	no	0.263158	0.000394737	no	no	0.15	2.25e-05	no	no	0.05	3.75e-06	no	no	Enterobacter
asv_177	0.85	0.00048375	no	no	0.789474	0.00180526	no	yes	0.05	2.5e-06	no	no	0.1	7.5e-06	no	no	Leuconostoc
asv_178	0.175	4.625e-05	no	no	0.157895	4.47368e-05	no	no	0.35	0.004295	no	yes	0.125	1.25e-05	no	no	Enterobacter
asv_179	0.2	0.001245	no	no	0.210526	0.00118816	no	no	0.05	2.5e-06	no	no	0.25	0.00224	no	no	Enterobacter
asv_180	0.325	0.00161375	no	no	0.210526	0.000656579	no	no	0.025	1.25e-06	no	no	0.1	1e-05	no	no	Enterobacter
asv_181	0.1	1.625e-05	no	no	0.210526	0.000355263	no	no	0.15	3.875e-05	no	no	0	0	no	no	Enterobacter
asv_182	0.15	4e-05	no	no	0.263158	5.26316e-05	no	no	0.425	0.00424	no	yes	0.05	6.25e-06	no	no	Enterobacter
asv_183	0.175	0.0006225	no	no	0.210526	3.28947e-05	no	no	0.125	7.5e-06	no	no	0.05	5e-06	no	no	Enterobacter
asv_184	0.15	4.5e-05	no	no	0.157895	5.26316e-05	no	no	0.45	0.004075	no	yes	0.2	1.875e-05	no	no	Enterobacter
asv_185	0	0	no	no	0.0263158	3.94737e-06	no	no	0	0	no	no	0.05	3.75e-06	no	no	NA
asv_186	0.25	0.0016175	no	no	0.157895	0.000653947	no	no	0.075	7.5e-06	no	no	0.15	1.375e-05	no	no	Enterobacter
asv_187	0.1	1.625e-05	no	no	0.236842	0.00115132	no	no	0.35	0.001625	no	yes	0.1	1.375e-05	no	no	Enterobacter
asv_188	0.075	7.5e-06	no	no	0.0789474	1.84211e-05	no	no	0.2	0.00019	no	no	0.15	0.0021025	no	no	Providencia
asv_189	0.575	0.00050875	no	no	0.710526	0.00121447	no	yes	0.15	2.25e-05	no	no	0.275	0.00019875	no	no	Enterobacter
asv_190	0	0	no	no	0	0	no	no	0.5	0.00391875	no	yes	0.025	7.5e-06	no	no	Enterococcus
asv_191	0.175	0.002	no	no	0.0789474	1.31579e-05	no	no	0.05	2.5e-06	no	no	0.05	5e-06	no	no	Klebsiella
asv_192	0.175	2.5e-05	no	no	0.236842	0.000315789	no	no	0.15	1.5e-05	no	no	0.025	3.75e-06	no	no	Enterobacter
asv_193	0.225	0.00195625	no	no	0.184211	3.68421e-05	no	no	0.025	1.25e-06	no	no	0.05	1e-05	no	no	Unclassified Enterobacteriaceae
asv_194	0.125	1.5e-05	no	no	0.210526	0.00120395	no	no	0.275	0.00141875	no	no	0.1	7.5e-06	no	no	Enterobacter
asv_195	0.025	2.5e-06	no	no	0.0526316	5.26316e-06	no	no	0	0	no	no	0.25	0.00276375	no	no	Aeromonas
asv_196	0.175	0.0017925	no	no	0.105263	1.71053e-05	no	no	0.05	2e-05	no	no	0.075	7.5e-06	no	no	Unclassified Enterobacteriaceae
asv_197	0.2	2.75e-05	no	no	0.236842	0.00112105	no	no	0.25	0.00133875	no	no	0.125	1.375e-05	no	no	Enterobacter
asv_198	0.175	1.625e-05	no	no	0.157895	1.71053e-05	no	no	0.15	3.25e-05	no	no	0.125	2.125e-05	no	no	Escherichia/Shigella
asv_199	0.225	2.5e-05	no	no	0.131579	1.31579e-05	no	no	0.15	4.875e-05	no	no	0.2	3e-05	no	no	Escherichia/Shigella
asv_200	0.15	0.0016875	no	no	0.0789474	9.21053e-06	no	no	0	0	no	no	0.025	2.5e-06	no	no	Klebsiella
asv_201	0.175	0.00274	no	no	0.105263	8.28947e-05	no	no	0.15	2.125e-05	no	no	0.05	1.375e-05	no	no	Klebsiella
asv_202	0.225	3.5e-05	no	no	0.210526	3.28947e-05	no	no	0.1	3.25e-05	no	no	0.15	2.5e-05	no	no	Escherichia/Shigella
asv_203	0.1	7e-05	no	no	0.210526	0.00177105	no	no	0.15	1.5e-05	no	no	0.1	6.25e-06	no	no	Klebsiella
asv_204	0.05	6.25e-06	no	no	0.131579	2.36842e-05	no	no	0.1	1.25e-05	no	no	0.275	0.00528625	no	no	Citrobacter
asv_205	0.85	0.0017625	no	no	0.552632	0.00114211	no	no	0	0	no	no	0.025	3.75e-06	no	no	Vagococcus
asv_206	0.425	0.0009725	no	no	0.605263	0.00116842	no	yes	0.2	2.5e-05	no	no	0.275	0.0002975	no	no	Enterobacter
asv_207	0.275	3.625e-05	no	no	0.236842	3.02632e-05	no	no	0.125	3.75e-05	no	no	0.15	2.125e-05	no	no	Escherichia/Shigella
asv_208	0.125	1e-05	no	no	0.0789474	9.21053e-06	no	no	0.1	3.5e-05	no	no	0.1	2e-05	no	no	Listeria
asv_209	0.2	0.00083875	no	no	0.263158	0.000756579	no	no	0.075	3.75e-06	no	no	0.1	1.25e-05	no	no	Klebsiella
asv_210	0.05	2.5e-06	no	no	0.157895	0.000996053	no	no	0.15	4.25e-05	no	no	0.325	0.00121625	no	no	Klebsiella
asv_211	0.225	0.0003175	no	no	0.0789474	5.39474e-05	no	no	0.375	0.00054875	no	yes	0.15	1.25e-05	no	no	Morganella
asv_212	0.5	0.00101125	no	no	0.289474	0.000251316	no	no	0.475	0.00032	no	yes	0.15	3.125e-05	no	no	Providencia
asv_213	0.25	3.25e-05	no	no	0.236842	5.13158e-05	no	no	0.15	5.25e-05	no	no	0.125	2.25e-05	no	no	Escherichia/Shigella
asv_214	0.25	0.00032125	no	no	0.105263	5.26316e-05	no	no	0.35	0.00056375	no	yes	0.1	6.25e-06	no	no	Morganella
asv_215	0.175	4.5e-05	no	no	0.184211	3.81579e-05	no	no	0.075	3.5e-05	no	no	0.125	3.875e-05	no	no	Limosilactobacillus
asv_216	0.125	1e-05	no	no	0.210526	0.00158289	no	no	0.125	1.625e-05	no	no	0.025	1.25e-06	no	no	Klebsiella
asv_217	0.1	8.75e-06	no	no	0.184211	0.00163158	no	no	0.125	1.125e-05	no	no	0.025	2.5e-06	no	no	Klebsiella
asv_218	0.125	1.375e-05	no	no	0.263158	0.00154342	no	no	0.125	1e-05	no	no	0	0	no	no	Klebsiella
asv_219	0.025	1.25e-06	no	no	0.131579	0.00146316	no	no	0.15	0.000145	no	no	0	0	no	no	Klebsiella
asv_220	0.1	1.25e-05	no	no	0.131579	1.44737e-05	no	no	0.125	8.75e-06	no	no	0.25	0.00357375	no	no	Klebsiella
asv_221	0.2	2.375e-05	no	no	0.157895	2.10526e-05	no	no	0.125	5.375e-05	no	no	0.1	2.5e-05	no	no	Salmonella
asv_222	0.175	1.5e-05	no	no	0.157895	2.36842e-05	no	no	0.075	3.375e-05	no	no	0.15	3.75e-05	no	no	Limosilactobacillus
asv_223	0.25	0.00339375	no	no	0.184211	0.00225	no	no	0.15	7.75e-05	no	no	0.075	1.125e-05	no	no	Enterobacter
asv_224	0.625	0.00264375	no	no	0.368421	0.00173421	no	no	0.125	2.125e-05	no	no	0	0	no	no	Serratia
asv_225	0.125	2.125e-05	no	no	0.105263	1.97368e-05	no	no	0.125	2.875e-05	no	no	0.125	3.375e-05	no	no	Limosilactobacillus
asv_226	0.025	3.75e-06	no	no	0.0263158	3.94737e-06	no	no	0	0	no	no	0	0	no	no	Bacillus
asv_227	0.275	0.0002925	no	no	0.157895	3.68421e-05	no	no	0.3	0.00049	no	no	0.125	6.25e-06	no	no	Morganella
asv_228	0.525	0.00061625	no	no	0.657895	0.000921053	no	yes	0.2	1.875e-05	no	no	0.325	0.00020625	no	no	Enterobacter
asv_229	0.1	0.00031125	no	no	0.131579	0.000203947	no	no	0.3	0.00058875	no	no	0.3	0.00144875	no	no	Klebsiella
asv_230	0.05	8.75e-06	no	no	0.0263158	2.63158e-06	no	no	0.075	8.75e-06	no	no	0.225	0.00359875	no	no	Providencia
asv_231	0.1	0.00031625	no	no	0.0789474	0.000215789	no	no	0.225	0.00056	no	no	0.225	0.001475	no	no	Klebsiella
asv_232	0.05	7.5e-06	no	no	0	0	no	no	0.025	5e-06	no	no	0.15	0.00361	no	no	Providencia
asv_233	0.875	0.00115375	no	no	0.473684	0.000722368	no	no	0.025	1.25e-06	no	no	0.075	6.25e-06	no	no	Enterococcus
asv_234	0.25	0.0031675	no	no	0.157895	0.00211316	no	no	0.2	6e-05	no	no	0.075	1.625e-05	no	no	Enterobacter
asv_235	0	0	no	no	0.0263158	6.57895e-06	no	no	0.1	8.75e-06	no	no	0.025	1.25e-06	no	no	Kluyvera
asv_236	0.9	0.00096	no	no	0.736842	0.000713158	no	yes	0.125	6.25e-06	no	no	0.275	3.375e-05	no	no	Enterococcus
asv_237	0.6	0.001985	no	no	0.394737	0.00125395	no	no	0.35	7.875e-05	no	yes	0.375	0.00025875	no	no	Morganella
asv_238	0.025	1.25e-06	no	no	0	0	no	no	0.025	1.25e-06	no	no	0.25	0.00324875	no	no	Klebsiella
asv_239	0.25	0.00307625	no	no	0.131579	0.00204868	no	no	0.15	5.375e-05	no	no	0.025	3.75e-06	no	no	Enterobacter
asv_240	0.275	0.003015	no	no	0.157895	0.00197632	no	no	0.125	4.375e-05	no	no	0.025	1.25e-06	no	no	Enterobacter
asv_241	0.1	0.000255	no	no	0.105263	0.000175	no	no	0.25	0.00057375	no	no	0.2	0.00133125	no	no	Klebsiella
asv_242	0.175	1.125e-05	no	no	0.131579	1.44737e-05	no	no	0.05	3.75e-06	no	no	0.275	0.00315875	no	no	Klebsiella
asv_243	0.2	0.00029	no	no	0.131579	0.000190789	no	no	0.35	0.00058	no	yes	0.25	0.00139	no	no	Klebsiella
asv_244	0.025	5e-06	no	no	0	0	no	no	0.05	3.75e-06	no	no	0.2	0.003285	no	no	Providencia
asv_245	0.05	7.5e-06	no	no	0.0526316	5.26316e-06	no	no	0	0	no	no	0.225	0.00334125	no	no	Providencia
asv_246	0.075	8.75e-06	no	no	0.0789474	1.84211e-05	no	no	0.05	8.75e-06	no	no	0.175	0.00443	no	no	Citrobacter
asv_247	0.45	0.00064125	no	no	0.473684	0.000809211	no	yes	0.275	3.25e-05	no	no	0.25	0.00020375	no	no	Enterobacter
asv_248	0.025	1.25e-06	no	no	0.236842	0.00126842	no	no	0.05	2.5e-06	no	no	0.025	2.5e-06	no	no	Acinetobacter
asv_249	0.1	1e-05	no	no	0.157895	1.44737e-05	no	no	0.05	2.75e-05	no	no	0.15	2.625e-05	no	no	Limosilactobacillus
asv_250	0.2	0.00274375	no	no	0.157895	0.00179342	no	no	0.1	6.375e-05	no	no	0.075	1.375e-05	no	no	Enterobacter
asv_251	0.075	8.75e-06	no	no	0.315789	0.000607895	no	yes	0.025	1.25e-06	no	no	0.225	0.00013875	no	no	Enterobacter
asv_252	0.175	0.00022125	no	no	0.131579	0.000151316	no	no	0.3	0.00048875	no	no	0.275	0.00129625	no	no	Klebsiella
asv_253	0	0	no	no	0.157895	0.00115526	no	no	0.075	8.75e-06	no	no	0.025	1.25e-06	no	no	Klebsiella
asv_254	0.025	2.5e-06	no	no	0.0526316	5.26316e-06	no	no	0	0	no	no	0.15	0.00423	no	no	Citrobacter
asv_255	0.8	0.0007475	no	no	0.421053	0.000431579	no	no	0	0	no	no	0.025	1.25e-06	no	no	Empedobacter
asv_256	0.15	1.375e-05	no	no	0.157895	1.57895e-05	no	no	0.075	2e-05	no	no	0.1	1.625e-05	no	no	Limosilactobacillus
asv_257	0	0	no	no	0	0	no	no	0.125	1.375e-05	no	no	0	0	no	no	Kluyvera
asv_258	0.075	5e-06	no	no	0	0	no	no	0	0	no	no	0.175	0.00299	no	no	Providencia
asv_259	0.225	0.0025875	no	no	0.105263	0.00164605	no	no	0.25	6.375e-05	no	no	0.15	1.75e-05	no	no	Enterobacter
asv_260	0.1	0.00022875	no	no	0.0789474	0.000161842	no	no	0.375	0.00048875	no	yes	0.225	0.00127625	no	no	Klebsiella
asv_261	0.05	2.5e-06	no	no	0.0789474	1.31579e-05	no	no	0.2	0.00010375	no	no	0.175	0.00119125	no	no	Providencia
asv_262	0.15	0.00165875	no	no	0.0789474	1.31579e-05	no	no	0.05	2.5e-06	no	no	0.075	5e-06	no	no	Klebsiella
asv_263	0.025	1.25e-06	no	no	0.131579	0.000477632	no	no	0.125	2.5e-05	no	no	0.075	5.25e-05	no	no	Klebsiella
asv_264	0	0	no	no	0.0263158	1.31579e-06	no	no	0.125	7.5e-06	no	no	0	0	no	no	Kluyvera
asv_265	0	0	no	no	0.0263158	3.94737e-06	no	no	0.325	0.0002725	no	no	0.15	0.0007525	no	no	Providencia
asv_266	0.725	0.00077625	no	no	0.421053	0.000503947	no	no	0.025	1.25e-06	no	no	0.05	2.5e-06	no	no	Vagococcus
asv_267	0.175	5.625e-05	no	no	0.157895	1.71053e-05	no	no	0.025	7.5e-06	no	no	0.4	0.00103125	no	yes	Providencia
asv_268	0.625	0.00018375	no	no	0.789474	0.000497368	no	yes	0.2	3.25e-05	no	no	0.4	0.0001575	no	yes	Enterobacter
asv_269	0.025	2.5e-06	no	no	0.0263158	2.63158e-06	no	no	0.975	0.0010425	no	yes	0	0	no	no	Enterococcus
asv_270	0.375	0.00047625	no	no	0.578947	0.00114605	no	yes	0.225	7.5e-05	no	no	0.025	3.75e-06	no	no	Serratia
asv_271	0.075	6.25e-06	no	no	0.315789	0.000578947	no	yes	0.025	1.25e-06	no	no	0.175	0.00014875	no	no	Enterobacter
asv_272	0.15	0.0008775	no	no	0.184211	7.63158e-05	no	no	0.175	0.00036125	no	no	0.05	0.00014375	no	no	Klebsiella
asv_273	0.025	1.25e-06	no	no	0.0526316	9.21053e-06	no	no	0.05	3.75e-06	no	no	0.2	0.00273125	no	no	Citrobacter
asv_274	0.125	1e-05	no	no	0.131579	1.05263e-05	no	no	0.05	3.75e-06	no	no	0.025	1.25e-06	no	no	Staphylococcus
asv_275	0.025	1.25e-06	no	no	0.0263158	1.31579e-06	no	no	0	0	no	no	0	0	no	no	Bacillus
asv_276	0.15	1.375e-05	no	no	0.131579	1.18421e-05	no	no	0.075	5e-06	no	no	0.1	8.75e-06	no	no	Staphylococcus
asv_277	0.175	0.00051625	no	no	0.157895	0.00110263	no	no	0	0	no	no	0	0	no	no	Enterococcus
asv_278	0.2	0.0003925	no	no	0.447368	0.00101316	no	yes	0.175	7.625e-05	no	no	0.05	7.5e-06	no	no	Serratia
asv_279	0.5	0.0001675	no	no	0.342105	9.34211e-05	no	no	0.25	2.5e-05	no	no	0.475	0.00061	no	yes	Providencia
asv_280	0.275	0.0004525	no	no	0.342105	0.000397368	no	no	0.1	6.25e-06	no	no	0.075	3.75e-06	no	no	Unclassified Enterobacteriaceae
asv_281	0.025	1.25e-06	no	no	0	0	no	no	0.025	1.125e-05	no	no	0.075	2.375e-05	no	no	Listeria
asv_282	0.2	0.000465	no	no	0.210526	0.0004	no	no	0.025	1.25e-06	no	no	0.05	6.25e-06	no	no	Klebsiella
asv_283	0.15	0.0012275	no	no	0.0526316	3.28947e-05	no	no	0.1	8.75e-06	no	no	0.05	7.5e-06	no	no	Klebsiella
asv_284	0.175	0.00048625	no	no	0.157895	0.000936842	no	no	0	0	no	no	0	0	no	no	Enterococcus
asv_285	0.025	1.25e-06	no	no	0.0789474	1.18421e-05	no	no	0.05	2.5e-06	no	no	0.225	0.002535	no	no	Citrobacter
asv_286	0.025	6.25e-06	no	no	0.0263158	6.57895e-06	no	no	0.075	1.5e-05	no	no	0.2	0.00251125	no	no	Citrobacter
asv_287	0.025	2.5e-06	no	no	0.0526316	1.57895e-05	no	no	0	0	no	no	0.2	0.002495	no	no	Citrobacter
asv_288	0.525	0.00019	no	no	0.684211	0.000426316	no	yes	0.225	3e-05	no	no	0.375	0.000135	no	no	Enterobacter
asv_289	0.025	1.25e-06	no	no	0.0789474	5.26316e-06	no	no	0.025	1.25e-06	no	no	0.25	0.00256375	no	no	Citrobacter
asv_290	0.175	0.00043	no	no	0.263158	0.000406579	no	no	0.05	3.75e-06	no	no	0.05	5e-06	no	no	Unclassified Enterobacteriaceae
asv_291	0.175	0.00124	no	no	0.0789474	3.42105e-05	no	no	0.125	6.25e-06	no	no	0.025	2.5e-06	no	no	Klebsiella
asv_292	0	0	no	no	0	0	no	no	0	0	no	no	0	0	no	no	Rickettsia
asv_293	0.225	0.00044125	no	no	0.157895	0.000131579	no	no	0	0	no	no	0.1	0.00013375	no	no	Klebsiella
asv_294	0.2	0.00124625	no	no	0.105263	4.73684e-05	no	no	0.075	1e-05	no	no	0.075	7.5e-06	no	no	Klebsiella
asv_295	0.25	0.000425	no	no	0.263158	0.000177632	no	no	0.05	5e-06	no	no	0.1	0.00012375	no	no	Klebsiella
asv_296	0.225	0.000235	no	no	0.157895	2.76316e-05	no	no	0.025	1.25e-06	no	no	0.35	0.0015825	no	no	Enterobacter
asv_297	0.075	1.375e-05	no	no	0.131579	0.000353947	no	no	0.05	2.5e-06	no	no	0.025	1.25e-06	no	no	Klebsiella
asv_298	0	0	no	no	0.0263158	2.63158e-06	no	no	0.1	7.5e-06	no	no	0.025	1.25e-06	no	no	Kluyvera
asv_299	0	0	no	no	0	0	no	no	0	0	no	no	0	0	no	no	Providencia
asv_300	0.025	3.75e-06	no	no	0.0526316	5.26316e-06	no	no	0.05	2.5e-06	no	no	0.225	0.00228375	no	no	Citrobacter
asv_301	0.2	0.000495	no	no	0.184211	0.0001	no	no	0.025	1.25e-06	no	no	0.1	0.0001625	no	no	Klebsiella
asv_302	0.175	0.00038375	no	no	0.105263	0.000334211	no	no	0.025	1.25e-06	no	no	0.1	7.5e-06	no	no	Klebsiella
asv_303	0.45	0.00050125	no	no	0.236842	0.000151316	no	no	0.225	4.875e-05	no	no	0.125	1.625e-05	no	no	Providencia
asv_304	0.2	0.000425	no	no	0.210526	0.000355263	no	no	0	0	no	no	0.1	1.125e-05	no	no	Klebsiella
asv_305	0.875	0.00061625	no	no	0.684211	0.000325	no	no	0.15	1e-05	no	no	0.1	8.75e-06	no	no	Vagococcus
asv_306	0.425	0.00051	no	no	0.210526	0.000126316	no	no	0.25	4e-05	no	no	0.075	6.25e-06	no	no	Providencia
asv_307	0.05	2.5e-06	no	no	0.157895	0.000423684	no	no	0.15	3.375e-05	no	no	0.1	7.875e-05	no	no	Klebsiella
asv_308	0.45	0.00050625	no	no	0.289474	0.000142105	no	no	0.2	2.375e-05	no	no	0.1	1.875e-05	no	no	Providencia
asv_309	0.2	0.00033125	no	no	0.210526	0.000310526	no	no	0.075	3.75e-06	no	no	0.075	6.25e-06	no	no	Klebsiella
asv_310	0.45	0.0001	no	no	0.263158	5.92105e-05	no	no	0.225	2.125e-05	no	no	0.55	0.000505	no	yes	Providencia
asv_311	0	0	no	no	0	0	no	no	0.75	0.0005875	no	yes	0.025	6.25e-06	no	no	Enterococcus
asv_312	0.025	1.25e-06	no	no	0.0263158	1.31579e-06	no	no	0	0	no	no	0.025	0.00076875	no	no	Klebsiella
asv_313	0.05	3.75e-06	no	no	0.0263158	2.63158e-06	no	no	0.025	1.25e-06	no	no	0.075	0.002305	no	no	Citrobacter
asv_314	0.4	0.00052375	no	no	0.236842	0.00015	no	no	0.2	3.125e-05	no	no	0.075	3.75e-06	no	no	Providencia
asv_315	0.15	0.000395	no	no	0.184211	3.94737e-05	no	no	0.025	1.25e-06	no	no	0.075	0.000115	no	no	Klebsiella
asv_316	0	0	no	no	0	0	no	no	0	0	no	no	0.025	0.000755	no	no	Providencia
asv_317	0	0	no	no	0	0	no	no	0	0	no	no	0.025	0.00076125	no	no	Providencia
asv_318	0.075	6.25e-06	no	no	0.0789474	6.57895e-06	no	no	0.05	1.25e-05	no	no	0.125	0.0022575	no	no	Citrobacter
asv_319	0.025	3.75e-06	no	no	0.0263158	3.94737e-06	no	no	0.35	0.00044	no	yes	0.125	3.5e-05	no	no	Providencia
asv_320	0.475	0.00045375	no	no	0.236842	0.000111842	no	no	0.25	4.125e-05	no	no	0.075	5e-06	no	no	Providencia
asv_321	0	0	no	no	0	0	no	no	0	0	no	no	0.025	0.00226125	no	no	Citrobacter
asv_322	0.825	0.00051	no	no	0.447368	0.0003	no	no	0	0	no	no	0	0	no	no	Vagococcus
asv_323	0.125	0.00037125	no	no	0.184211	4.07895e-05	no	no	0.025	1.25e-06	no	no	0.05	0.00012875	no	no	Klebsiella
asv_324	0	0	no	no	0.131579	0.000926316	no	no	0	0	no	no	0	0	no	no	Klebsiella
asv_325	0.8	0.0004475	no	no	0.394737	0.000296053	no	no	0	0	no	no	0	0	no	no	Empedobacter
asv_326	0.025	1.25e-06	no	no	0	0	no	no	0.075	6.25e-06	no	no	0	0	no	no	Kluyvera
asv_327	0.25	0.0001375	no	no	0.157895	7.23684e-05	no	no	0.075	7.5e-06	no	no	0.425	0.00033625	no	yes	Providencia
asv_328	0.125	0.00039875	no	no	0.131579	1.71053e-05	no	no	0	0	no	no	0.075	0.000125	no	no	Klebsiella
asv_329	0	0	no	no	0	0	no	no	0	0	no	no	0.025	0.00216	no	no	Citrobacter
asv_330	0.025	1.25e-06	no	no	0.0263158	2.63158e-06	no	no	0	0	no	no	0	0	no	no	Erwinia
asv_331	0.325	0.000375	no	no	0.263158	0.000381579	no	no	0.125	1.625e-05	no	no	0.2	0.00011375	no	no	Enterobacter
asv_332	0.775	0.00050125	no	no	0.421053	0.000334211	no	no	0	0	no	no	0	0	no	no	Enterococcus
asv_333	0.15	0.00035375	no	no	0.236842	3.81579e-05	no	no	0	0	no	no	0.05	0.00013875	no	no	Klebsiella
asv_334	0	0	no	no	0.131579	0.000878947	no	no	0.025	1.25e-06	no	no	0.025	1.625e-05	no	no	Klebsiella
asv_335	0.35	0.000275	no	no	0.578947	0.000227632	no	yes	0.175	1.875e-05	no	no	0.3	7.125e-05	no	no	Enterobacter
asv_336	0.725	0.0005675	no	no	0.421053	0.000310526	no	no	0	0	no	no	0	0	no	no	Vagococcus
asv_337	0.025	1.25e-06	no	no	0.184211	0.000288158	no	no	0	0	no	no	0.025	2.5e-06	no	no	Kosakonia
asv_338	0	0	no	no	0.131579	0.000819737	no	no	0	0	no	no	0	0	no	no	Klebsiella
asv_339	0.025	1.25e-06	no	no	0.0526316	6.57895e-06	no	no	0.25	0.0005	no	no	0	0	no	no	Providencia
asv_340	0.15	2.125e-05	no	no	0.0789474	1.18421e-05	no	no	0.075	7.5e-06	no	no	0.5	0.0004825	no	yes	Providencia
asv_341	0.375	0.00018125	no	no	0.263158	0.000114474	no	no	0.225	0.00037625	no	no	0.15	9.875e-05	no	no	Enterobacter
asv_342	0.025	1.25e-06	no	no	0.0526316	0.000332895	no	no	0	0	no	no	0	0	no	no	Achromobacter
asv_343	0.625	0.000395	no	no	0.684211	0.000323684	no	yes	0.1	1e-05	no	no	0.15	1.125e-05	no	no	Lactococcus
asv_344	0.15	4.25e-05	no	no	0.210526	2.89474e-05	no	no	0.95	0.0003725	no	yes	0.25	8e-05	no	no	Enterococcus
asv_345	0.025	1.25e-06	no	no	0.0263158	2.63158e-06	no	no	0	0	no	no	0	0	no	no	Cellulomonas
asv_346	0.7	0.0003825	no	no	0.368421	0.000210526	no	no	0	0	no	no	0	0	no	no	Vagococcus
asv_347	0	0	no	no	0.131579	0.000692105	no	no	0	0	no	no	0	0	no	no	Klebsiella
asv_348	0.45	0.0001425	no	no	0.421053	9.47368e-05	no	yes	0.175	1e-05	no	no	0.35	0.00012625	no	no	Enterobacter
asv_349	0.45	0.00012	no	no	0.657895	0.000257895	no	yes	0.15	3.5e-05	no	no	0.4	6.75e-05	no	yes	Enterobacter
asv_350	0.025	1.75e-05	no	no	0.0789474	5.13158e-05	no	no	0.125	0.00045	no	no	0.05	0.00018	no	no	Unclassified Enterobacteriaceae
asv_351	0.875	0.00048875	no	no	0.473684	0.000273684	no	no	0.075	3.75e-06	no	no	0.025	1.25e-06	no	no	Vagococcus
asv_352	0.225	0.0002025	no	no	0.131579	0.000107895	no	no	0.025	2.5e-06	no	no	0.125	0.0001425	no	no	Providencia
asv_353	0.575	0.00029625	no	no	0.315789	0.000180263	no	no	0	0	no	no	0	0	no	no	Enterococcus
asv_354	0.875	0.0005025	no	no	0.473684	0.000273684	no	no	0.05	3.75e-06	no	no	0.025	2.5e-06	no	no	Lactococcus
asv_355	0	0	no	no	0.0526316	4.47368e-05	no	no	0.075	0.00041375	no	no	0.025	0.0001575	no	no	Enterobacter
asv_356	0.85	0.00040875	no	no	0.5	0.000232895	no	no	0	0	no	no	0	0	no	no	Vagococcus
asv_357	0.275	0.00011	no	no	0.184211	4.73684e-05	no	no	0.2	0.00027625	no	no	0.375	0.0001375	no	no	Enterobacter
asv_358	0.325	0.00012625	no	no	0.368421	7.76316e-05	no	no	0.025	1.25e-06	no	no	0.1	5e-06	no	no	Enterococcus
asv_359	0	0	no	no	0.0789474	5.26316e-05	no	no	0.075	0.00037875	no	no	0.05	0.00015625	no	no	Klebsiella
asv_360	0	0	no	no	0.131579	0.000330263	no	no	0	0	no	no	0	0	no	no	Pantoea
asv_361	0.3	0.0001025	no	no	0.342105	5.92105e-05	no	no	0.1	1.125e-05	no	no	0.275	0.00019625	no	no	Enterobacter
asv_362	0.025	1.25e-06	no	no	0.0263158	1.31579e-06	no	no	0.35	0.0003575	no	yes	0.025	2.5e-06	no	no	Unclassified Lactobacillales
asv_363	0.425	8.5e-05	no	no	0.447368	0.000164474	no	yes	0.25	4.25e-05	no	no	0.375	5.875e-05	no	no	Enterobacter
asv_364	0.425	6.5e-05	no	no	0.578947	0.0002	no	yes	0.075	3.75e-06	no	no	0.325	3.375e-05	no	no	Enterobacter
asv_365	0	0	no	no	0.0263158	0.000160526	no	no	0.025	1.25e-06	no	no	0.05	5e-06	no	no	Klebsiella
asv_366	0	0	no	no	0.157895	3.28947e-05	no	no	0.025	1.25e-06	no	no	0	0	no	no	Enterobacter
asv_367	0.05	2.5e-06	no	no	0.0789474	6.57895e-06	no	no	0.025	2.5e-06	no	no	0	0	no	no	Salmonella
asv_368	0	0	no	no	0	0	no	no	0	0	no	no	0.025	1.25e-06	no	no	Bacillus
asv_369	0.425	0.00025	no	no	0.184211	0.000117105	no	no	0.075	6.25e-06	no	no	0.025	2.5e-06	no	no	Orbus
asv_370	0.275	0.00033375	no	no	0.263158	0.000478947	no	no	0	0	no	no	0.175	6.375e-05	no	no	NA
asv_371	0.725	0.0002825	no	no	0.526316	0.000173684	no	no	0	0	no	no	0	0	no	no	Vagococcus
asv_372	0.275	0.00016	no	no	0.421053	0.000221053	no	yes	0.075	8.75e-06	no	no	0.05	1.5e-05	no	no	Serratia
asv_373	0.775	0.000325	no	no	0.447368	0.000173684	no	no	0.025	1.25e-06	no	no	0	0	no	no	Vagococcus
asv_374	0.45	0.00011125	no	no	0.526316	0.000230263	no	yes	0.325	6e-05	no	no	0.2	3.875e-05	no	no	Enterobacter
asv_375	0.05	2.5e-06	no	no	0.0789474	0.000157895	no	no	0	0	no	no	0	0	no	no	Klebsiella
asv_376	0.275	3.75e-05	no	no	0.368421	0.000194737	no	no	0.225	2.25e-05	no	no	0.4	9e-05	no	yes	Enterobacter
asv_377	0.375	5.375e-05	no	no	0.210526	2.76316e-05	no	no	0.075	6.25e-06	no	no	0.35	0.00020375	no	no	Providencia
asv_378	0.1	1.25e-05	no	no	0.236842	0.000276316	no	no	0.075	1e-05	no	no	0.15	1.625e-05	no	no	Enterobacter
asv_379	0.25	4.75e-05	no	no	0.105263	3.28947e-05	no	no	0.1	6.25e-06	no	no	0.4	0.000225	no	yes	Providencia
asv_380	0.175	0.00026	no	no	0.157895	0.000169737	no	no	0.1	8.75e-06	no	no	0.025	3.75e-06	no	no	Enterobacter
asv_381	0.425	7.875e-05	no	no	0.394737	8.81579e-05	no	no	0.075	5e-06	no	no	0.2	0.0001125	no	no	Enterobacter
asv_382	0.025	6.25e-06	no	no	0.0263158	6.57895e-06	no	no	0.075	3.75e-06	no	no	0	0	no	no	Escherichia/Shigella
asv_383	0.825	0.00032375	no	no	0.473684	0.000186842	no	no	0	0	no	no	0.025	1.25e-06	no	no	Vagococcus
asv_384	0.05	3.75e-06	no	no	0.105263	1.57895e-05	no	no	0.05	2.5e-06	no	no	0	0	no	no	Escherichia/Shigella
asv_385	0.075	1e-05	no	no	0.0526316	3.94737e-06	no	no	0.05	5e-06	no	no	0.4	0.0002675	no	yes	Providencia
asv_386	0	0	no	no	0.0789474	4.60526e-05	no	no	0.05	0.0002875	no	no	0.025	0.00013625	no	no	Enterobacter
asv_387	0.025	1.25e-06	no	no	0.105263	1.57895e-05	no	no	0	0	no	no	0.075	8.75e-06	no	no	Escherichia/Shigella
asv_388	0.625	0.0002	no	no	0.473684	0.000140789	no	no	0.05	3.75e-06	no	no	0.025	1.25e-06	no	no	Vagococcus
asv_389	0.65	0.00018125	no	no	0.315789	0.000131579	no	no	0	0	no	no	0	0	no	no	Empedobacter
asv_390	0.225	3.875e-05	no	no	0.605263	0.000169737	no	yes	0.025	1.25e-06	no	no	0.125	2.625e-05	no	no	Enterobacter
asv_391	0.7	0.00032125	no	no	0.368421	0.000169737	no	no	0	0	no	no	0	0	no	no	Vagococcus
asv_392	0.1	7.5e-06	no	no	0.105263	7.89474e-06	no	no	0.45	0.00020125	no	yes	0.25	3.25e-05	no	no	Providencia
asv_393	0.025	6.25e-06	no	no	0.157895	0.000177632	no	no	0.025	0.00014875	no	no	0	0	no	no	Klebsiella
asv_394	0	0	no	no	0	0	no	no	0.275	0.00026	no	no	0.1	1.5e-05	no	no	Providencia
asv_395	0.075	1.75e-05	no	no	0.0789474	1.97368e-05	no	no	0.25	0.000165	no	no	0.15	2.625e-05	no	no	Providencia
asv_396	0.075	1.625e-05	no	no	0.0263158	1.31579e-06	no	no	0.075	1e-05	no	no	0.4	0.00023	no	yes	Providencia
asv_397	0.15	3.25e-05	no	no	0.105263	1.84211e-05	no	no	0.025	1.25e-06	no	no	0	0	no	no	Enterobacter
asv_398	0	0	no	no	0	0	no	no	0.875	0.00027375	no	yes	0	0	no	no	Enterococcus
asv_399	0.15	1e-05	no	no	0.342105	0.000206579	no	yes	0.075	6.25e-06	no	no	0.125	1.25e-05	no	no	Enterobacter
asv_400	0.625	0.000295	no	no	0.368421	0.000217105	no	no	0.025	1.25e-06	no	no	0.075	3.75e-06	no	no	Lactococcus
asv_401	0.025	2.5e-06	no	no	0.0263158	5.26316e-06	no	no	0.45	0.00021375	no	yes	0.25	4e-05	no	no	Providencia
asv_402	0.05	1.5e-05	no	no	0.0263158	3.94737e-06	no	no	0.075	8.75e-06	no	no	0.325	0.00023375	no	no	Providencia
asv_403	0.325	4.5e-05	no	no	0.631579	0.000175	no	yes	0.1	8.75e-06	no	no	0.15	2.125e-05	no	no	Enterobacter
asv_404	0.125	1.25e-05	no	no	0.105263	9.21053e-06	no	no	0.325	5.625e-05	no	no	0.275	0.000165	no	no	Providencia
asv_405	0.25	0.00023625	no	no	0.105263	0.000134211	no	no	0	0	no	no	0.025	2.5e-06	no	no	Enterobacter
asv_406	0	0	no	no	0.0263158	2.10526e-05	no	no	0.25	0.0001875	no	no	0	0	no	no	Providencia
asv_407	0.125	8.625e-05	no	no	0.0789474	2.63158e-05	no	no	0.025	1.25e-06	no	no	0.225	0.00014625	no	no	Enterobacter
asv_408	0.15	0.00015125	no	no	0.0526316	5.26316e-06	no	no	0.05	7.5e-06	no	no	0.25	0.00015	no	no	Enterobacter
asv_409	0.05	2.5e-06	no	no	0.0526316	2.63158e-06	no	no	0.45	0.000205	no	yes	0.225	2.75e-05	no	no	Providencia
asv_410	0	0	no	no	0.105263	0.000253947	no	no	0.1	1.125e-05	no	no	0.025	2.5e-06	no	no	Klebsiella
asv_411	0.3	5.375e-05	no	no	0.263158	4.47368e-05	no	no	0.225	7.25e-05	no	no	0.45	0.00014125	no	yes	Providencia
asv_412	0.15	1.875e-05	no	no	0.105263	1.31579e-05	no	no	0.75	0.0001675	no	yes	0.175	4.25e-05	no	no	Enterococcus
asv_413	0.025	2.5e-06	no	no	0.236842	8.28947e-05	no	yes	0.1	8.75e-06	no	no	0.125	2.75e-05	no	no	Chryseobacterium
asv_414	0.25	9.125e-05	no	no	0.368421	0.000107895	no	yes	0.375	8e-05	no	yes	0.05	3.5e-05	no	no	Enterobacter
asv_415	0.3	0.0001125	no	no	0.394737	0.000122368	no	no	0.25	5.75e-05	no	no	0.125	2.875e-05	no	no	Enterobacter
asv_416	0.225	7.75e-05	no	no	0.342105	0.000155263	no	no	0.05	2.5e-06	no	no	0.15	1.625e-05	no	no	Enterobacter
asv_417	0.05	5e-06	no	no	0.0526316	2.63158e-06	no	no	0.1	7.5e-06	no	no	0.35	0.0002125	no	no	Providencia
asv_418	0.175	0.0001175	no	no	0.315789	0.000197368	no	no	0	0	no	no	0.05	1.625e-05	no	no	Enterobacter
asv_419	0.05	3.75e-06	no	no	0.263158	0.000155263	no	yes	0.025	1.25e-06	no	no	0.05	2.5e-06	no	no	Unclassified Weeksellaceae
asv_420	0.1	3.875e-05	no	no	0.0789474	3.02632e-05	no	no	0.025	2.5e-06	no	no	0.1	0.00024375	no	no	Enterobacter
asv_421	0.025	1.25e-06	no	no	0.0263158	3.94737e-06	no	no	0.25	0.00012125	no	no	0.075	1.5e-05	no	no	Providencia
asv_422	0.05	3.75e-06	no	no	0.0263158	2.63158e-06	no	no	0	0	no	no	0	0	no	no	Bacillus
asv_423	0.2	0.0001575	no	no	0.210526	0.000146053	no	no	0.05	3.75e-06	no	no	0.05	4.5e-05	no	no	Enterobacter
asv_424	0	0	no	no	0	0	no	no	0.25	0.00047375	no	no	0.025	2.5e-06	no	no	Enterobacter
asv_425	0	0	no	no	0.131579	0.000277632	no	no	0.125	2e-05	no	no	0	0	no	no	Klebsiella
asv_426	0.85	0.0002775	no	no	0.447368	0.000115789	no	no	0.05	2.5e-06	no	no	0.1	1.125e-05	no	no	Lactococcus
asv_427	0	0	no	no	0.0263158	2.63158e-06	no	no	0	0	no	no	0.175	0.00035	no	no	Enterobacter
asv_428	0.575	0.00026	no	no	0.315789	0.000169737	no	no	0.025	1.25e-06	no	no	0	0	no	no	Enterococcus
asv_429	0.25	5.75e-05	no	no	0.526316	0.000142105	no	yes	0.2	1.75e-05	no	no	0.175	2.125e-05	no	no	Enterobacter
asv_430	0.4	5.75e-05	no	no	0.394737	0.000131579	no	yes	0.15	1.875e-05	no	no	0.25	4.25e-05	no	no	Enterobacter
asv_431	0.95	0.000225	no	no	0.5	0.000119737	no	no	0.05	5e-06	no	no	0.075	6.25e-06	no	no	Unclassified Weeksellaceae
asv_432	0.275	2.875e-05	no	no	0.315789	0.000210526	no	no	0.075	6.25e-06	no	no	0.2	3.125e-05	no	no	Enterobacter
asv_433	0.075	0.00015	no	no	0.0526316	0.000148684	no	no	0.025	1.25e-06	no	no	0.05	0.000165	no	no	Enterobacter
asv_434	0	0	no	no	0.0526316	3.94737e-06	no	no	0	0	no	no	0.1	0.00030625	no	no	Enterobacter
asv_435	0.25	5.125e-05	no	no	0.368421	5.39474e-05	no	no	0	0	no	no	0.125	9.5e-05	no	no	Providencia
asv_436	0	0	no	no	0.0263158	1.31579e-06	no	no	0.5	0.00038375	no	yes	0.075	1.25e-05	no	no	Unclassified Lactobacillales
asv_437	0.05	3.75e-06	no	no	0	0	no	no	0.225	0.0001325	no	no	0.15	3.625e-05	no	no	Klebsiella
asv_438	0.05	6.25e-06	no	no	0	0	no	no	0.025	1.25e-06	no	no	0	0	no	no	Salmonella
asv_439	0	0	no	no	0.105263	0.000248684	no	no	0	0	no	no	0	0	no	no	Klebsiella
asv_440	0	0	no	no	0.105263	0.000273684	no	no	0	0	no	no	0	0	no	no	Klebsiella
asv_441	0.225	3.875e-05	no	no	0.236842	3.28947e-05	no	no	0.725	0.00014125	no	yes	0.15	3.375e-05	no	no	Enterococcus
asv_442	0.25	0.00019375	no	no	0.184211	0.000126316	no	no	0.05	6.25e-06	no	no	0.175	6.25e-05	no	no	Enterobacter
asv_443	0	0	no	no	0	0	no	no	0	0	no	no	0	0	no	no	Cellulomonas
asv_444	0.1	1e-05	no	no	0.263158	0.000192105	no	yes	0	0	no	no	0.025	2.5e-06	no	no	Enterobacter
asv_445	0.525	9.875e-05	no	no	0.5	0.000151316	no	no	0.15	2.625e-05	no	no	0.275	4.5e-05	no	no	Enterobacter
asv_446	0	0	no	no	0	0	no	no	0.25	0.0001225	no	no	0.05	3.75e-06	no	no	Providencia
asv_447	0.275	7.125e-05	no	no	0.526316	0.000107895	no	yes	0.2	2e-05	no	no	0.175	2.25e-05	no	no	Enterobacter
asv_448	0	0	no	no	0.0263158	0.000159211	no	no	0	0	no	no	0	0	no	no	Achromobacter
asv_449	0.75	0.0001425	no	no	0.473684	7.89474e-05	no	no	0.15	1.75e-05	no	no	0.375	4.875e-05	no	no	Vagococcus
asv_450	0	0	no	no	0.0526316	1.31579e-05	no	no	0.275	0.0001575	no	no	0.125	3e-05	no	no	Klebsiella
asv_451	0.025	1.25e-06	no	no	0.210526	7.5e-05	no	no	0.05	3.75e-06	no	no	0.225	6.625e-05	no	no	Enterobacter
asv_452	0.425	8.75e-05	no	no	0.5	0.000113158	no	yes	0.25	3.875e-05	no	no	0.3	7.375e-05	no	no	Enterobacter
asv_453	0.05	5e-06	no	no	0	0	no	no	0.025	1.25e-06	no	no	0.3	0.00017875	no	no	Morganella
asv_454	0	0	no	no	0.0263158	3.55263e-05	no	no	0.275	0.00016875	no	no	0	0	no	no	Providencia
asv_455	0.35	5.125e-05	no	no	0.368421	4.86842e-05	no	no	0	0	no	no	0.25	5.375e-05	no	no	Enterobacter
asv_456	0.15	5e-05	no	no	0.184211	3.42105e-05	no	no	0	0	no	no	0	0	no	no	Enterococcus
asv_457	0	0	no	no	0.157895	0.000151316	no	no	0	0	no	no	0	0	no	no	Enterobacter
asv_458	0.1	1.75e-05	no	no	0.0526316	6.57895e-06	no	no	0.05	2.5e-06	no	no	0.35	0.00019625	no	no	Providencia
asv_459	0	0	no	no	0	0	no	no	0	0	no	no	0.1	0.00028875	no	no	Enterobacter
asv_460	0.375	0.0001025	no	no	0.368421	8.28947e-05	no	no	0.075	1.25e-05	no	no	0.15	4.375e-05	no	no	Enterobacter
asv_461	0	0	no	no	0	0	no	no	0	0	no	no	0	0	no	no	Erwinia
asv_462	0.425	0.00032625	no	no	0.236842	0.000198684	no	no	0.05	2.5e-06	no	no	0.2	4e-05	no	no	Providencia
asv_463	0.15	9.375e-05	no	no	0.157895	1.57895e-05	no	no	0	0	no	no	0.25	0.000215	no	no	Providencia
asv_464	0	0	no	no	0.157895	0.000122368	no	no	0	0	no	no	0.025	1.25e-06	no	no	Kosakonia
asv_465	0.3	7.75e-05	no	no	0.473684	0.000165789	no	yes	0.025	5e-06	no	no	0.05	5e-06	no	no	Serratia
asv_466	0.3	8.625e-05	no	no	0.184211	5.13158e-05	no	no	0.1	1.375e-05	no	no	0.3	0.00011	no	no	Providencia
asv_467	0.1	1.25e-05	no	no	0.0789474	1.18421e-05	no	no	0.025	1.25e-06	no	no	0.35	0.0004825	no	no	Unclassified Enterobacterales
asv_468	0	0	no	no	0	0	no	no	0	0	no	no	0	0	no	no	Erwinia
asv_469	0.525	9.125e-05	no	no	0.394737	7.23684e-05	no	no	0.25	3.625e-05	no	no	0.25	2.75e-05	no	no	Enterobacter
asv_470	0	0	no	no	0	0	no	no	0	0	no	no	0	0	no	no	Erwinia
asv_471	0	0	no	no	0.0263158	2.63158e-06	no	no	0	0	no	no	0	0	no	no	Erwinia
asv_472	0	0	no	no	0.0263158	3.94737e-06	no	no	0.25	0.0001075	no	no	0.2	5.75e-05	no	no	Klebsiella
asv_473	0.4	0.00015625	no	no	0.315789	0.000105263	no	no	0.2	4.375e-05	no	no	0.05	5e-06	no	no	Enterobacter
asv_474	0	0	no	no	0.105263	0.000231579	no	no	0	0	no	no	0	0	no	no	Klebsiella
asv_475	0.35	0.000125	no	no	0.263158	4.60526e-05	no	no	0.075	8.75e-06	no	no	0.225	7e-05	no	no	Enterobacter
asv_476	0.025	5e-06	no	no	0.0526316	7.89474e-06	no	no	0.25	0.000135	no	no	0.125	2.25e-05	no	no	Klebsiella
asv_477	0.125	0.0003025	no	no	0.157895	0.000226316	no	no	0.05	2.5e-06	no	no	0.025	1.25e-06	no	no	Enterobacter
asv_478	0.025	2.5e-06	no	no	0.0263158	6.57895e-06	no	no	0.2	0.0001675	no	no	0.075	3.25e-05	no	no	Klebsiella
asv_479	0.2	5.75e-05	no	no	0.473684	0.000118421	no	yes	0.075	8.75e-06	no	no	0.025	7.5e-06	no	no	Enterobacter
asv_480	0.05	5.25e-05	no	no	0.131579	0.000185526	no	no	0.025	1.25e-06	no	no	0	0	no	no	Klebsiella
asv_481	0.175	6e-05	no	no	0.394737	8.81579e-05	no	yes	0.05	6.25e-06	no	no	0.05	2e-05	no	no	Enterobacter
asv_482	0.075	7.5e-06	no	no	0	0	no	no	0.25	0.0002275	no	no	0.025	2.5e-06	no	no	Serratia
asv_483	0.125	4.875e-05	no	no	0.157895	4.34211e-05	no	no	0.05	2.5e-06	no	no	0.075	2.625e-05	no	no	Enterobacter
asv_484	0.35	3.375e-05	no	no	0.315789	5.92105e-05	no	no	0.15	1.125e-05	no	no	0.275	4.375e-05	no	no	Enterobacter
asv_485	0.15	1.875e-05	no	no	0.157895	1.44737e-05	no	no	0.85	0.000125	no	yes	0.15	3.125e-05	no	no	Unclassified Enterococcaceae
asv_486	0.125	0.0004375	no	no	0.0789474	0.000303947	no	no	0.025	2.5e-06	no	no	0	0	no	no	Enterobacter
asv_487	0.3	6.5e-05	no	no	0.342105	5.65789e-05	no	no	0.05	2.5e-06	no	no	0.225	6.625e-05	no	no	Enterobacter
asv_488	0.125	3.75e-05	no	no	0.184211	3.42105e-05	no	no	0	0	no	no	0.25	0.00010625	no	no	Providencia
asv_489	0.375	0.00016125	no	no	0.184211	5.26316e-05	no	no	0	0	no	no	0	0	no	no	Orbus
asv_490	0.025	3.75e-06	no	no	0.0526316	5.26316e-06	no	no	0.225	0.000125	no	no	0.1	7.5e-06	no	no	Providencia
asv_491	0.25	4.5e-05	no	no	0.157895	2.36842e-05	no	no	0.075	1.625e-05	no	no	0.175	9.125e-05	no	no	Providencia
asv_492	0.225	3.625e-05	no	no	0.394737	5.13158e-05	no	no	0.025	1.25e-06	no	no	0.125	5.25e-05	no	no	Enterobacter
asv_493	0.15	5.25e-05	no	no	0.157895	1.71053e-05	no	no	0.025	1.25e-06	no	no	0.175	9.125e-05	no	no	Unclassified Enterobacteriaceae
asv_494	0.05	2.5e-06	no	no	0.236842	0.000121053	no	no	0.25	2.5e-05	no	no	0.1	6.25e-06	no	no	Unclassified Enterobacteriaceae
asv_495	0.25	2.375e-05	no	no	0.157895	1.57895e-05	no	no	0.225	0.00011625	no	no	0.175	2.625e-05	no	no	Providencia
asv_496	0.175	7.75e-05	no	no	0.131579	3.94737e-05	no	no	0.225	0.00011625	no	no	0.025	1.25e-06	no	no	Enterobacter
asv_497	0.025	2.5e-06	no	no	0	0	no	no	0.025	1.25e-06	no	no	0.325	0.000175	no	no	Providencia
asv_498	0.2	7.375e-05	no	no	0.157895	5.13158e-05	no	no	0.025	1.25e-06	no	no	0.325	0.0001975	no	no	Unclassified Morganellaceae
asv_499	0.2	2.75e-05	no	no	0.342105	8.94737e-05	no	yes	0.025	3.75e-06	no	no	0.125	2.25e-05	no	no	Enterobacter
asv_500	0.2	0.00010125	no	no	0.0789474	7.5e-05	no	no	0	0	no	no	0.025	1.125e-05	no	no	Providencia
asv_501	0.05	5e-06	no	no	0.0263158	3.94737e-06	no	no	0.25	0.00011	no	no	0.15	3.625e-05	no	no	Providencia
asv_502	0.45	7.25e-05	no	no	0.342105	5.13158e-05	no	no	0.175	1.875e-05	no	no	0.5	9.375e-05	no	yes	Enterococcus
asv_503	0.075	3.25e-05	no	no	0.131579	5.92105e-05	no	no	0.05	0.00013375	no	no	0.05	3.75e-06	no	no	Klebsiella
asv_504	0.025	2.5e-06	no	no	0.0789474	1.05263e-05	no	no	0.25	4e-05	no	no	0.275	7.125e-05	no	no	Providencia
asv_505	0.225	0.00026875	no	no	0.131579	0.000164474	no	no	0.05	5e-06	no	no	0.05	2.125e-05	no	no	Providencia
asv_506	0.075	8.75e-06	no	no	0.157895	2.63158e-05	no	no	0.3	0.00026625	no	no	0.025	1.25e-06	no	no	Enterobacter
asv_507	0.1	7.5e-06	no	no	0.315789	0.000140789	no	no	0.025	1.25e-06	no	no	0.05	3.75e-06	no	no	Enterobacter
asv_508	0.25	7.375e-05	no	no	0.131579	1.71053e-05	no	no	0.125	1.25e-05	no	no	0.35	0.000185	no	no	Providencia
asv_509	0.075	7.125e-05	no	no	0.0526316	5.26316e-06	no	no	0.025	1.25e-06	no	no	0.025	6.25e-06	no	no	Enterobacter
asv_510	0	0	no	no	0.236842	8.02632e-05	no	yes	0	0	no	no	0	0	no	no	Empedobacter
asv_511	0.2	2.125e-05	no	no	0.131579	1.05263e-05	no	no	0.2	0.00012	no	no	0.1	1.125e-05	no	no	Providencia
asv_512	0	0	no	no	0.184211	0.000101316	no	no	0	0	no	no	0.025	1.25e-06	no	no	Unclassified Enterobacteriaceae
asv_513	0.125	2.125e-05	no	no	0.0526316	3.94737e-06	no	no	0.2	3.5e-05	no	no	0.225	6.375e-05	no	no	Morganella
asv_514	0	0	no	no	0.105263	0.000101316	no	no	0	0	no	no	0	0	no	no	Kosakonia
asv_515	0.05	2.5e-06	no	no	0.289474	0.000217105	no	yes	0	0	no	no	0.4	6.375e-05	no	yes	NA
asv_516	0.325	0.00022875	no	no	0.184211	0.000156579	no	no	0.05	3.75e-06	no	no	0.125	5.25e-05	no	no	Providencia
asv_517	0.075	0.00016625	no	no	0.0789474	0.000123684	no	no	0.075	3.75e-06	no	no	0	0	no	no	Enterobacter
asv_518	0.15	3.875e-05	no	no	0.131579	3.28947e-05	no	no	0.35	7.375e-05	no	yes	0	0	no	no	Xenophilus
asv_519	0.075	5e-06	no	no	0.0526316	3.94737e-06	no	no	0.275	5.75e-05	no	no	0.25	6.375e-05	no	no	Providencia
asv_520	0.1	0.00018875	no	no	0.105263	0.000135526	no	no	0.05	2.5e-06	no	no	0	0	no	no	Enterobacter
asv_521	0.075	8.75e-06	no	no	0.0263158	2.63158e-06	no	no	0	0	no	no	0.275	0.00014375	no	no	Providencia
asv_522	0	0	no	no	0.131579	8.68421e-05	no	no	0	0	no	no	0.025	1.25e-06	no	no	Unclassified Enterobacteriaceae
asv_523	0.025	1.25e-05	no	no	0	0	no	no	0.025	2.5e-06	no	no	0.275	0.00017375	no	no	Providencia
asv_524	0.375	0.0001225	no	no	0.263158	6.57895e-05	no	no	0.075	3.75e-06	no	no	0.15	5.625e-05	no	no	Providencia
asv_525	0	0	no	no	0.0263158	2.63158e-06	no	no	0.025	1.25e-06	no	no	0.1	0.00021	no	no	Enterobacter
asv_526	0	0	no	no	0.131579	0.000144737	no	no	0.025	3.75e-06	no	no	0.025	5e-06	no	no	Enterobacter
asv_527	0.025	1.25e-06	no	no	0.105263	0.000451316	no	no	0	0	no	no	0.05	2.5e-06	no	no	NA
asv_528	0.15	9.25e-05	no	no	0.157895	1.31579e-05	no	no	0.025	2.5e-06	no	no	0.2	0.00010625	no	no	Enterobacter
asv_529	0.2	1.625e-05	no	no	0.315789	0.000113158	no	no	0.075	8.75e-06	no	no	0.1	1.375e-05	no	no	Enterobacter
asv_530	0.25	0.00015	no	no	0.157895	8.15789e-05	no	no	0.05	3.75e-06	no	no	0.05	1.125e-05	no	no	Providencia
asv_531	0.2	9.5e-05	no	no	0.210526	5.65789e-05	no	no	0.125	3.5e-05	no	no	0.175	4.75e-05	no	no	Enterobacter
asv_532	0.125	2.875e-05	no	no	0.473684	9.73684e-05	no	yes	0	0	no	no	0.125	1e-05	no	no	Enterobacter
asv_533	0.2	2.125e-05	no	no	0.421053	3.81579e-05	no	yes	0.025	1.25e-06	no	no	0.125	5.75e-05	no	no	Unclassified Enterobacterales
asv_534	0.3	9.75e-05	no	no	0.289474	7.89474e-05	no	no	0	0	no	no	0	0	no	no	Enterococcus
asv_535	0.025	1.25e-06	no	no	0.131579	0.000123684	no	no	0	0	no	no	0.1	1e-05	no	no	Unclassified Enterobacterales
asv_536	0.1	6.25e-06	no	no	0.0526316	2.63158e-06	no	no	0.025	1.25e-06	no	no	0.025	1.25e-06	no	no	Pseudomonas
asv_537	0.075	8.5e-05	no	no	0.157895	0.000140789	no	no	0	0	no	no	0	0	no	no	Klebsiella
asv_538	0.15	3.375e-05	no	no	0.131579	4.34211e-05	no	no	0.025	1.25e-06	no	no	0.2	0.0001125	no	no	Enterobacter
asv_539	0.15	2e-05	no	no	0.131579	1.44737e-05	no	no	0.275	3.5e-05	no	no	0.275	0.0001	no	no	Providencia
asv_540	0.15	2e-05	no	no	0.157895	9.21053e-05	no	no	0.025	2.5e-06	no	no	0	0	no	no	Enterobacter
asv_541	0.05	3.75e-06	no	no	0.184211	0.000151316	no	no	0.025	1.25e-06	no	no	0.025	1.25e-06	no	no	Unclassified Enterobacteriaceae
asv_542	0.2	0.00032125	no	no	0.105263	0.000230263	no	no	0	0	no	no	0	0	no	no	Lactococcus
asv_543	0.475	0.00011625	no	no	0.263158	8.28947e-05	no	no	0.025	2.5e-06	no	no	0.2	2.75e-05	no	no	Providencia
asv_544	0.225	0.00014875	no	no	0.131579	8.68421e-05	no	no	0.025	1.25e-06	no	no	0.05	2.75e-05	no	no	Enterobacter
asv_545	0.2	2.75e-05	no	no	0.210526	6.97368e-05	no	no	0	0	no	no	0	0	no	no	Enterobacter
asv_546	0.3	0.000115	no	no	0.157895	7.5e-05	no	no	0	0	no	no	0	0	no	no	Vagococcus
asv_547	0.125	6.25e-06	no	no	0.368421	0.000105263	no	yes	0.075	5e-06	no	no	0.05	3.75e-06	no	no	Enterobacter
asv_548	0.3	6.625e-05	no	no	0.289474	7.10526e-05	no	no	0.225	5.5e-05	no	no	0.15	3.5e-05	no	no	Enterobacter
asv_549	0	0	no	no	0.0263158	1.31579e-06	no	no	0	0	no	no	0	0	no	no	Salmonella
asv_550	0.125	2.375e-05	no	no	0.236842	8.28947e-05	no	yes	0	0	no	no	0.05	2.5e-06	no	no	Enterobacter
asv_551	0.05	1.5e-05	no	no	0.0789474	1.71053e-05	no	no	0.55	0.000105	no	yes	0.125	2.375e-05	no	no	Unclassified Lactobacillales
asv_552	0	0	no	no	0.0789474	0.000167105	no	no	0	0	no	no	0	0	no	no	Klebsiella
asv_553	0.3	4.75e-05	no	no	0.184211	3.94737e-05	no	no	0.05	2.5e-06	no	no	0.325	7e-05	no	no	Providencia
asv_554	0.275	0.00029125	no	no	0.184211	0.000171053	no	no	0.025	5e-06	no	no	0.025	2.5e-06	no	no	Serratia
asv_555	0.075	5e-06	no	no	0.0263158	1.31579e-06	no	no	0	0	no	no	0	0	no	no	Bacillus
asv_556	0.325	0.00015625	no	no	0.263158	6.57895e-05	no	no	0.1	1.625e-05	no	no	0	0	no	no	Enterobacter
asv_557	0.15	3.375e-05	no	no	0.105263	6.57895e-06	no	no	0.275	0.00016375	no	no	0.05	8.75e-06	no	no	Serratia
asv_558	0.5	0.00014875	no	no	0.236842	9.60526e-05	no	no	0	0	no	no	0	0	no	no	Vagococcus
asv_559	0	0	no	no	0	0	no	no	0.025	0.0002525	no	no	0	0	no	no	Klebsiella
asv_560	0.325	8.75e-05	no	no	0.368421	0.000130263	no	no	0.125	1e-05	no	no	0.1	1e-05	no	no	Serratia
asv_561	0.4	6.25e-05	no	no	0.236842	3.42105e-05	no	no	0.05	7.5e-06	no	no	0.225	5.875e-05	no	no	Providencia
asv_562	0.275	0.0002575	no	no	0.157895	0.000171053	no	no	0.1	1.125e-05	no	no	0.05	3.75e-06	no	no	Serratia
asv_563	0.25	7.625e-05	no	no	0.394737	6.57895e-05	no	yes	0.125	1.375e-05	no	no	0.15	3.125e-05	no	no	Serratia
asv_564	0.025	1.25e-06	no	no	0	0	no	no	0.375	0.000225	no	yes	0.05	2.5e-06	no	no	Unclassified Lactobacillales
asv_565	0.15	7.375e-05	no	no	0.236842	6.31579e-05	no	no	0.05	2.5e-06	no	no	0.125	2.125e-05	no	no	Enterobacter
asv_566	0.125	1.875e-05	no	no	0.236842	6.44737e-05	no	no	0.1	1e-05	no	no	0.125	1.75e-05	no	no	Enterobacter
asv_567	0.125	7.75e-05	no	no	0.0789474	1.71053e-05	no	no	0.075	6.25e-06	no	no	0.15	4.75e-05	no	no	Enterobacter
asv_568	0.175	3.5e-05	no	no	0.210526	2.89474e-05	no	no	0	0	no	no	0.175	6.875e-05	no	no	Enterobacter
asv_569	0.225	3e-05	no	no	0.105263	1.57895e-05	no	no	0.025	1.25e-06	no	no	0.325	0.0001075	no	no	Enterococcus
asv_570	0.325	0.0002075	no	no	0.157895	0.000135526	no	no	0.1	1.375e-05	no	no	0.175	2.625e-05	no	no	Providencia
asv_571	0.025	5e-06	no	no	0.105263	0.000132895	no	no	0	0	no	no	0.025	3.75e-06	no	no	Klebsiella
asv_572	0.25	5.625e-05	no	no	0.131579	2.5e-05	no	no	0.025	2.5e-06	no	no	0.15	0.0001875	no	no	Providencia
asv_573	0.25	7.75e-05	no	no	0.105263	4.73684e-05	no	no	0	0	no	no	0.05	1.625e-05	no	no	Providencia
asv_574	0.2	6.125e-05	no	no	0.0789474	3.02632e-05	no	no	0.325	0.00014625	no	no	0.1	2.125e-05	no	no	Enterobacter
asv_575	0	0	no	no	0	0	no	no	0.225	0.000145	no	no	0.05	1.375e-05	no	no	Klebsiella
asv_576	0	0	no	no	0.0263158	5.26316e-06	no	no	0.25	0.00013875	no	no	0	0	no	no	Providencia
asv_577	0.025	2.5e-06	no	no	0.157895	0.000119737	no	no	0.1	1.375e-05	no	no	0.075	6.25e-06	no	no	Unclassified Enterobacteriaceae
asv_578	0.175	3.625e-05	no	no	0.105263	1.31579e-05	no	no	0	0	no	no	0.325	9.25e-05	no	no	Providencia
asv_579	0.175	8.125e-05	no	no	0.0789474	3.15789e-05	no	no	0.025	1.25e-06	no	no	0.125	1.25e-05	no	no	Enterobacter
asv_580	0.1	1.125e-05	no	no	0.0789474	9.21053e-06	no	no	0.225	0.00013625	no	no	0.05	3.75e-06	no	no	Providencia
asv_581	0.05	2.5e-06	no	no	0.157895	5e-05	no	no	0.125	2.625e-05	no	no	0.325	8.375e-05	no	no	Klebsiella
asv_582	0.175	5.625e-05	no	no	0.315789	5.39474e-05	no	no	0.075	1.125e-05	no	no	0.1	1.875e-05	no	no	Serratia
asv_583	0.075	1e-05	no	no	0.0263158	2.63158e-06	no	no	0.025	5e-06	no	no	0.325	0.00029375	no	no	Morganella
asv_584	0.15	2.25e-05	no	no	0.105263	1.57895e-05	no	no	0	0	no	no	0.175	7.625e-05	no	no	Providencia
asv_585	0.075	1e-05	no	no	0.0789474	1.05263e-05	no	no	0.25	4.25e-05	no	no	0.3	9e-05	no	no	Providencia
asv_586	0.025	1.25e-06	no	no	0.157895	0.000110526	no	no	0	0	no	no	0	0	no	no	Pantoea
asv_587	0.175	1.5e-05	no	no	0.263158	6.57895e-05	no	no	0.075	7.5e-06	no	no	0.075	6.25e-06	no	no	Enterobacter
asv_588	0.175	4.125e-05	no	no	0.105263	1.97368e-05	no	no	0.1	8.75e-06	no	no	0.3	0.0001125	no	no	Morganella
asv_589	0	0	no	no	0.105263	9.21053e-05	no	no	0	0	no	no	0	0	no	no	Kosakonia
asv_590	0.15	4.875e-05	no	no	0.0526316	3.42105e-05	no	no	0.025	1.25e-06	no	no	0.2	6.625e-05	no	no	Providencia
asv_591	0.025	7.5e-06	no	no	0.0789474	8.55263e-05	no	no	0	0	no	no	0	0	no	no	Klebsiella
asv_592	0.65	7.25e-05	no	no	0.394737	5.26316e-05	no	no	0.275	3e-05	no	no	0.325	3.625e-05	no	no	Vagococcus
asv_593	0.05	7.5e-06	no	no	0.157895	0.000155263	no	no	0	0	no	no	0	0	no	no	Unclassified Gammaproteobacteria
asv_594	0.825	0.00015125	no	no	0.421053	6.84211e-05	no	no	0	0	no	no	0.1	6.25e-06	no	no	Lactococcus
asv_595	0.15	9.375e-05	no	no	0.0789474	5.92105e-05	no	no	0	0	no	no	0.05	3.75e-06	no	no	Enterobacter
asv_596	0.35	0.00010375	no	no	0.184211	2.76316e-05	no	no	0.025	3.75e-06	no	no	0.15	6.5e-05	no	no	Providencia
asv_597	0.325	4.625e-05	no	no	0.289474	3.94737e-05	no	no	0.1	7.5e-06	no	no	0.3	5e-05	no	no	Enterobacter
asv_598	0	0	no	no	0.0263158	1.31579e-06	no	no	0.25	0.00012	no	no	0	0	no	no	Providencia
asv_599	0	0	no	no	0.0263158	2.23684e-05	no	no	0.225	7.25e-05	no	no	0	0	no	no	Providencia
asv_600	0.05	2.5e-06	no	no	0.210526	9.07895e-05	no	no	0.05	5e-06	no	no	0.05	5e-06	no	no	Enterobacter
asv_601	0.225	2.5e-05	no	no	0.0789474	1.71053e-05	no	no	0	0	no	no	0.25	0.00024875	no	no	NA
asv_602	0.075	6.25e-06	no	no	0.0526316	9.21053e-06	no	no	0.175	6e-05	no	no	0.225	6.875e-05	no	no	Serratia
asv_603	0	0	no	no	0.0526316	3.94737e-05	no	no	0	0	no	no	0.025	3.75e-06	no	no	Enterobacter
asv_604	0.3	9.25e-05	no	no	0.342105	9.47368e-05	no	no	0.125	1.25e-05	no	no	0.025	2.5e-06	no	no	Serratia
asv_605	0	0	no	no	0	0	no	no	0.025	1.25e-06	no	no	0	0	no	no	Bacillus
asv_606	0.125	1.125e-05	no	no	0.315789	5e-05	no	no	0.075	6.25e-06	no	no	0.15	2.875e-05	no	no	Enterobacter
asv_607	0.025	1.25e-06	no	no	0.0526316	2.63158e-06	no	no	0.275	0.0002275	no	no	0	0	no	no	Enterobacter
asv_608	0.025	5e-06	no	no	0.131579	9.60526e-05	no	no	0	0	no	no	0	0	no	no	Klebsiella
asv_609	0.2	7.5e-05	no	no	0.0789474	1.97368e-05	no	no	0.025	1.25e-06	no	no	0.2	5.5e-05	no	no	Enterobacter
asv_610	0.075	4.375e-05	no	no	0.105263	2.89474e-05	no	no	0.05	1.5e-05	no	no	0.05	1.75e-05	no	no	Serratia
asv_611	0.075	3.75e-06	no	no	0.0263158	1.31579e-06	no	no	0.05	2.5e-06	no	no	0	0	no	no	Salmonella
asv_612	0.125	3.125e-05	no	no	0.0789474	5.26316e-06	no	no	0.075	7.5e-06	no	no	0.35	0.00012	no	no	Providencia
asv_613	0.275	6.875e-05	no	no	0.0789474	1.71053e-05	no	no	0.025	2.5e-06	no	no	0.225	0.00010375	no	no	Providencia
asv_614	0.1	1.25e-05	no	no	0.0789474	7.89474e-06	no	no	0.55	8.75e-05	no	yes	0.1	2e-05	no	no	Unclassified Enterococcaceae
asv_615	0.025	3.5e-05	no	no	0.0263158	3.68421e-05	no	no	0	0	no	no	0.025	1.25e-06	no	no	Vagococcus
asv_616	0.35	0.00020125	no	no	0.210526	0.000125	no	no	0.025	1.25e-06	no	no	0.05	6.25e-06	no	no	Serratia
asv_617	0.225	5.75e-05	no	no	0.184211	3.68421e-05	no	no	0	0	no	no	0.25	0.00014125	no	no	Enterobacter
asv_618	0.225	6e-05	no	no	0.210526	5.26316e-05	no	no	0.075	3.75e-06	no	no	0.25	8.125e-05	no	no	Unclassified Morganellaceae
asv_619	0.4	0.000175	no	no	0.315789	0.000180263	no	no	0.025	1.25e-06	no	no	0.125	1.75e-05	no	no	Flavobacterium
asv_620	0.1	1.125e-05	no	no	0.105263	1.05263e-05	no	no	0.1	1.125e-05	no	no	0.425	8.5e-05	no	yes	Providencia
asv_621	0	0	no	no	0.131579	0.000131579	no	no	0	0	no	no	0	0	no	no	Pantoea
asv_622	0.225	3.625e-05	no	no	0.0789474	1.71053e-05	no	no	0.075	1e-05	no	no	0.325	0.00021625	no	no	Enterobacter
asv_623	0.825	0.00013	no	no	0.447368	8.28947e-05	no	no	0	0	no	no	0.05	3.75e-06	no	no	Unclassified Weeksellaceae
asv_624	0.275	4.875e-05	no	no	0.210526	3.28947e-05	no	no	0.1	6.25e-06	no	no	0.35	0.000165	no	no	Enterobacter
asv_625	0.1	1e-05	no	no	0.131579	1.31579e-05	no	no	0.25	7.75e-05	no	no	0.125	1.25e-05	no	no	Providencia
asv_626	0.05	3.75e-06	no	no	0.236842	5e-05	no	no	0.05	7.5e-06	no	no	0.15	2.25e-05	no	no	Enterobacter
asv_627	0	0	no	no	0	0	no	no	0.25	0.00021	no	no	0	0	no	no	Enterobacter
asv_628	0.2	8.5e-05	no	no	0.0789474	4.60526e-05	no	no	0	0	no	no	0.075	6.25e-06	no	no	Providencia
asv_629	0	0	no	no	0.0526316	5.78947e-05	no	no	0	0	no	no	0	0	no	no	Acinetobacter
asv_630	0.025	2.5e-06	no	no	0.0263158	2.63158e-06	no	no	0.025	3.75e-06	no	no	0.05	0.000395	no	no	Phytobacter
asv_631	0.425	0.000155	no	no	0.263158	6.18421e-05	no	no	0.075	5e-06	no	no	0	0	no	no	Lactococcus
asv_632	0.2	5.25e-05	no	no	0.184211	5.65789e-05	no	no	0.15	3.5e-05	no	no	0	0	no	no	Enterobacter
asv_633	0	0	no	no	0.105263	7.5e-05	no	no	0.025	1.375e-05	no	no	0.1	3.25e-05	no	no	Aeromonas
asv_634	0.025	1.25e-06	no	no	0	0	no	no	0	0	no	no	0	0	no	no	Salmonella
asv_635	0.025	1.25e-06	no	no	0	0	no	no	0	0	no	no	0	0	no	no	Salmonella
asv_636	0.475	0.00015625	no	no	0.315789	7.23684e-05	no	no	0	0	no	no	0	0	no	no	Lactococcus
asv_637	0.375	5.625e-05	no	no	0.342105	7.23684e-05	no	no	0.2	2e-05	no	no	0.175	2.125e-05	no	no	Enterobacter
asv_638	0.175	3.75e-05	no	no	0.157895	1.71053e-05	no	no	0.15	2.875e-05	no	no	0.05	8.75e-06	no	no	Enterobacter
asv_639	0.375	0.0001375	no	no	0.236842	6.44737e-05	no	no	0.05	3.75e-06	no	no	0.05	7.5e-06	no	no	Lactococcus
asv_640	0.05	9.75e-05	no	no	0.0263158	9.34211e-05	no	no	0	0	no	no	0.075	6e-05	no	no	Enterobacter
asv_641	0.025	1.25e-06	no	no	0.157895	8.15789e-05	no	no	0.05	7.5e-06	no	no	0.075	6.25e-06	no	no	Unclassified Enterobacteriaceae
asv_642	0.125	4.625e-05	no	no	0.184211	3.42105e-05	no	no	0.2	3.125e-05	no	no	0.025	7.5e-06	no	no	Serratia
asv_643	0.125	1.625e-05	no	no	0.131579	1.71053e-05	no	no	0.05	2.5e-06	no	no	0.35	8.25e-05	no	no	Enterococcus
asv_644	0.125	1.625e-05	no	no	0.131579	1.44737e-05	no	no	0	0	no	no	0.025	3.75e-06	no	no	Bacillus
asv_645	0.65	0.0001075	no	no	0.342105	5.78947e-05	no	no	0.025	1.25e-06	no	no	0.025	2.5e-06	no	no	Lactococcus
asv_646	0.05	4.125e-05	no	no	0	0	no	no	0.025	2.5e-06	no	no	0.25	8.375e-05	no	no	Enterobacter
asv_647	0.325	7.625e-05	no	no	0.236842	5.26316e-05	no	no	0	0	no	no	0.3	5.5e-05	no	no	Morganella
asv_648	0.375	9.25e-05	no	no	0.157895	3.02632e-05	no	no	0.05	3.75e-06	no	no	0.275	2.125e-05	no	no	Enterococcus
asv_649	0.15	4.375e-05	no	no	0.105263	1.84211e-05	no	no	0	0	no	no	0.1	4.625e-05	no	no	Providencia
asv_650	0.2	7.625e-05	no	no	0.131579	3.94737e-05	no	no	0	0	no	no	0.15	3.75e-05	no	no	Providencia
asv_651	0.025	1.25e-06	no	no	0.131579	8.94737e-05	no	no	0	0	no	no	0.05	3.75e-06	no	no	Klebsiella
asv_652	0.2	5.5e-05	no	no	0.131579	3.68421e-05	no	no	0.05	3.75e-06	no	no	0.25	9.125e-05	no	no	Proteus
asv_653	0.025	2.5e-06	no	no	0.0526316	3.94737e-06	no	no	0	0	no	no	0	0	no	no	Escherichia/Shigella
asv_654	0.05	3.75e-06	no	no	0.184211	6.05263e-05	no	no	0.175	2e-05	no	no	0.4	6.875e-05	no	yes	Klebsiella
asv_655	0.05	8.875e-05	no	no	0.0526316	9.47368e-05	no	no	0.025	1.25e-06	no	no	0.05	5e-06	no	no	Klebsiella
asv_656	0.05	5e-06	no	no	0.0263158	3.94737e-06	no	no	0.15	6.75e-05	no	no	0.075	6.25e-06	no	no	Serratia
asv_657	0.075	5e-06	no	no	0.236842	9.60526e-05	no	no	0	0	no	no	0	0	no	no	Enterobacter
asv_658	0	0	no	no	0.0263158	6.57895e-06	no	no	0.225	9.625e-05	no	no	0	0	no	no	Providencia
asv_659	0.025	1.25e-06	no	no	0.131579	0.000126316	no	no	0	0	no	no	0.1	6.25e-06	no	no	Unclassified Enterobacteriaceae
asv_660	0.025	1.25e-06	no	no	0.0263158	1.31579e-06	no	no	0	0	no	no	0.25	0.00011375	no	no	Morganella
asv_661	0.05	8.75e-06	no	no	0.0789474	3.94737e-06	no	no	0.475	0.00016375	no	yes	0.025	5e-06	no	no	Unclassified Lactobacillales
asv_662	0.275	5.5e-05	no	no	0.184211	1.97368e-05	no	no	0.025	2.5e-06	no	no	0.325	0.00013375	no	no	Providencia
asv_663	0.125	3.875e-05	no	no	0.0789474	1.05263e-05	no	no	0.025	1.25e-06	no	no	0.2	8.125e-05	no	no	Providencia
asv_664	0.25	0.00010875	no	no	0.157895	5.52632e-05	no	no	0.025	2.5e-06	no	no	0.125	3.875e-05	no	no	Cosenzaea
asv_665	0.025	3.75e-06	no	no	0	0	no	no	0.2	6.375e-05	no	no	0.05	1e-05	no	no	Klebsiella
asv_666	0.3	6.125e-05	no	no	0.210526	4.86842e-05	no	no	0.025	2.5e-06	no	no	0.2	5.125e-05	no	no	Providencia
asv_667	0.15	6.5e-05	no	no	0.105263	1.97368e-05	no	no	0	0	no	no	0.1	1e-05	no	no	Enterobacter
asv_668	0.05	3.75e-06	no	no	0.184211	9.86842e-05	no	no	0	0	no	no	0.025	3.75e-06	no	no	Enterobacter
asv_669	0.175	5.25e-05	no	no	0.131579	4.07895e-05	no	no	0.025	1.25e-06	no	no	0.125	5.25e-05	no	no	Morganella
asv_670	0.35	4.5e-05	no	no	0.289474	8.02632e-05	no	no	0.175	2.125e-05	no	no	0.1	1e-05	no	no	Enterobacter
asv_671	0.15	8.25e-05	no	no	0.0526316	4.34211e-05	no	no	0.025	3.75e-06	no	no	0.025	2.5e-06	no	no	Enterobacter
asv_672	0.275	8.875e-05	no	no	0.210526	6.05263e-05	no	no	0.1	1.75e-05	no	no	0.125	2e-05	no	no	Enterobacter
asv_673	0.125	1.375e-05	no	no	0.0526316	2.63158e-06	no	no	0.1	1.875e-05	no	no	0.35	7e-05	no	no	Providencia
asv_674	0	0	no	no	0	0	no	no	0	0	no	no	0	0	no	no	Escherichia/Shigella
asv_675	0.175	7.75e-05	no	no	0.105263	6.05263e-05	no	no	0.025	1.25e-06	no	no	0.225	0.00011125	no	no	Providencia
asv_676	0.375	4.625e-05	no	no	0.263158	2.63158e-05	no	no	0.225	3.125e-05	no	no	0.2	2e-05	no	no	Vagococcus
asv_677	0.2	5e-05	no	no	0.157895	3.28947e-05	no	no	0.25	4.5e-05	no	no	0	0	no	no	Serratia
asv_678	0	0	no	no	0.0263158	7.89474e-06	no	no	0.25	9.375e-05	no	no	0	0	no	no	Providencia
asv_679	0.325	0.00018125	no	no	0.210526	0.000102632	no	no	0.025	1.25e-06	no	no	0.05	5e-06	no	no	Providencia
asv_680	0.15	8.625e-05	no	no	0.131579	8.55263e-05	no	no	0	0	no	no	0	0	no	no	Orbus
asv_681	0.1	5.375e-05	no	no	0.131579	4.21053e-05	no	no	0.075	7.5e-06	no	no	0.1	1.5e-05	no	no	Enterobacter
asv_682	0.025	1e-05	no	no	0.105263	8.55263e-05	no	no	0	0	no	no	0.025	1.25e-06	no	no	Klebsiella
asv_683	0	0	no	no	0.0526316	3.94737e-06	no	no	0.025	1.25e-06	no	no	0.275	0.00013125	no	no	Providencia
asv_684	0.075	3.75e-05	no	no	0.184211	1.84211e-05	no	no	0	0	no	no	0.025	2.5e-06	no	no	Enterobacter
asv_685	0	0	no	no	0	0	no	no	0	0	no	no	0	0	no	no	Bacillus
asv_686	0	0	no	no	0	0	no	no	0	0	no	no	0.025	2.5e-06	no	no	Salmonella
asv_687	0	0	no	no	0.105263	3.42105e-05	no	no	0.15	3.875e-05	no	no	0.225	5.375e-05	no	no	Klebsiella
asv_688	0.225	6.5e-05	no	no	0.157895	5e-05	no	no	0.05	2.5e-06	no	no	0.175	3.375e-05	no	no	Providencia
asv_689	0.25	6.875e-05	no	no	0.342105	0.000102632	no	no	0.025	1.625e-05	no	no	0.05	2.5e-06	no	no	Enterobacter
asv_690	0.175	4.875e-05	no	no	0.131579	3.68421e-05	no	no	0	0	no	no	0.35	0.00010625	no	no	Morganella
asv_691	0.075	1.375e-05	no	no	0.0526316	3.94737e-06	no	no	0	0	no	no	0.3	0.00017625	no	no	Morganella
asv_692	0.225	6.25e-05	no	no	0.131579	4.47368e-05	no	no	0	0	no	no	0.275	0.0001	no	no	Providencia
asv_693	0.025	1.25e-06	no	no	0.0263158	1.31579e-06	no	no	0	0	no	no	0.025	1.25e-06	no	no	Salmonella
asv_694	0.4	0.00010875	no	no	0.210526	4.73684e-05	no	no	0.025	1.25e-06	no	no	0.1	6.25e-06	no	no	Enterococcus
asv_695	0.325	8.625e-05	no	no	0.210526	6.05263e-05	no	no	0.025	1.25e-06	no	no	0.075	1e-05	no	no	Serratia
asv_696	0.05	3.5e-05	no	no	0.105263	2.5e-05	no	no	0.025	5e-06	no	no	0.075	8.75e-06	no	no	Serratia
asv_697	0	0	no	no	0.0789474	3.28947e-05	no	no	0	0	no	no	0.025	1.25e-06	no	no	Empedobacter
asv_698	0.2	5.125e-05	no	no	0.105263	1.18421e-05	no	no	0	0	no	no	0.175	4.625e-05	no	no	Providencia
asv_699	0.1	5.625e-05	no	no	0.0263158	5.26316e-06	no	no	0	0	no	no	0.1	6.25e-05	no	no	Enterobacter
asv_700	0.275	0.00019875	no	no	0.157895	0.000143421	no	no	0	0	no	no	0.025	5e-06	no	no	Serratia
asv_701	0.075	1.125e-05	no	no	0.0526316	7.89474e-06	no	no	0.125	2.625e-05	no	no	0.025	1.5e-05	no	no	Serratia
asv_702	0.25	5.875e-05	no	no	0.210526	3.68421e-05	no	no	0.025	2.5e-06	no	no	0.075	1.375e-05	no	no	Enterobacter
asv_703	0.175	6.75e-05	no	no	0.0526316	3.15789e-05	no	no	0.125	2.25e-05	no	no	0.025	1.25e-06	no	no	Serratia
asv_704	0	0	no	no	0.131579	0.000103947	no	no	0	0	no	no	0.025	2.5e-06	no	no	Klebsiella
asv_705	0.25	8.625e-05	no	no	0.289474	6.97368e-05	no	no	0	0	no	no	0.075	8.75e-06	no	no	Enterobacter
asv_706	0.125	5.25e-05	no	no	0.0263158	3.94737e-06	no	no	0.025	1.25e-06	no	no	0.075	1.375e-05	no	no	Enterobacter
asv_707	0.1	6.875e-05	no	no	0.0526316	1.18421e-05	no	no	0.05	5e-06	no	no	0.125	5.375e-05	no	no	Unclassified Enterobacteriaceae
asv_708	0.325	4.375e-05	no	no	0.210526	3.15789e-05	no	no	0.15	2e-05	no	no	0.1	3.625e-05	no	no	Enterobacter
asv_709	0.075	2.625e-05	no	no	0.0263158	2.63158e-06	no	no	0.175	4.875e-05	no	no	0.05	3.75e-06	no	no	Serratia
asv_710	0.15	1.375e-05	no	no	0.236842	5.39474e-05	no	no	0.05	2.5e-06	no	no	0.025	1.25e-06	no	no	Enterobacter
asv_711	0.025	3.75e-05	no	no	0.0526316	1.05263e-05	no	no	0.1	1.5e-05	no	no	0	0	no	no	Serratia
asv_712	0	0	no	no	0	0	no	no	0.2	7.125e-05	no	no	0.025	5e-06	no	no	Providencia
asv_713	0	0	no	no	0.131579	0.000107895	no	no	0	0	no	no	0.05	6.25e-06	no	no	Klebsiella
asv_714	0.15	1.125e-05	no	no	0.184211	4.47368e-05	no	no	0.05	7.5e-06	no	no	0.175	2.125e-05	no	no	Enterobacter
asv_715	0.025	2.5e-06	no	no	0.0263158	2.63158e-06	no	no	0	0	no	no	0.075	0.0003525	no	no	Phytobacter
asv_716	0.275	4.875e-05	no	no	0.184211	2.36842e-05	no	no	0.05	3.75e-06	no	no	0.1	1.25e-05	no	no	Providencia
asv_717	0.1	8.75e-05	no	no	0.0789474	6.84211e-05	no	no	0	0	no	no	0	0	no	no	Enterobacter
asv_718	0.025	1.25e-06	no	no	0.0263158	1.31579e-06	no	no	0.175	4.375e-05	no	no	0.075	2.125e-05	no	no	Morganella
asv_719	0.075	5.5e-05	no	no	0.0526316	2.63158e-06	no	no	0.075	3.5e-05	no	no	0	0	no	no	Klebsiella
asv_720	0.125	1.875e-05	no	no	0.0526316	6.57895e-06	no	no	0.025	2.5e-06	no	no	0.5	0.000195	no	yes	Morganella
asv_721	0.025	5e-06	no	no	0	0	no	no	0.025	1.25e-06	no	no	0.3	0.000225	no	no	Enterobacter
asv_722	0.125	2.625e-05	no	no	0.289474	6.18421e-05	no	no	0.025	1.25e-06	no	no	0.075	3.75e-06	no	no	Serratia
asv_723	0.05	6.25e-06	no	no	0.0526316	6.57895e-06	no	no	0.15	1.875e-05	no	no	0.275	9e-05	no	no	Providencia
asv_724	0.025	1.25e-06	no	no	0.0789474	2.63158e-05	no	no	0.025	3.75e-06	no	no	0.275	0.00011375	no	no	Klebsiella
asv_725	0	0	no	no	0.0263158	9.21053e-06	no	no	0.25	8.875e-05	no	no	0	0	no	no	Providencia
asv_726	0	0	no	no	0.0263158	1.31579e-06	no	no	0	0	no	no	0	0	no	no	Escherichia/Shigella
asv_727	0.075	1.25e-05	no	no	0.0789474	9.21053e-06	no	no	0.225	0.00010125	no	no	0	0	no	no	Serratia
asv_728	0.175	6.125e-05	no	no	0.105263	1.97368e-05	no	no	0	0	no	no	0.2	0.00011	no	no	Providencia
asv_729	0.125	2.625e-05	no	no	0.0789474	1.44737e-05	no	no	0.175	9e-05	no	no	0.05	6.25e-06	no	no	Serratia
asv_730	0	0	no	no	0.131579	7.5e-05	no	no	0	0	no	no	0.05	7.5e-06	no	no	Klebsiella
asv_731	0	0	no	no	0.0263158	3.94737e-06	no	no	0	0	no	no	0	0	no	no	Salmonella
asv_732	0.075	0.000265	no	no	0.0526316	5e-05	no	no	0	0	no	no	0	0	no	no	Lactococcus
asv_733	0.225	5.375e-05	no	no	0.131579	2.63158e-05	no	no	0.1	2.625e-05	no	no	0.025	2.5e-06	no	no	Serratia
asv_734	0.125	4e-05	no	no	0.131579	2.76316e-05	no	no	0.075	6.25e-06	no	no	0.025	2.5e-06	no	no	Unclassified Enterobacteriaceae
asv_735	0.025	1.25e-06	no	no	0.0263158	1.31579e-06	no	no	0.05	6.25e-06	no	no	0.025	1.25e-06	no	no	Escherichia/Shigella
asv_736	0.05	3.75e-06	no	no	0.210526	4.73684e-05	no	no	0.15	2.75e-05	no	no	0.125	1.25e-05	no	no	Klebsiella
asv_737	0.225	6.625e-05	no	no	0.131579	4.21053e-05	no	no	0	0	no	no	0.225	9.625e-05	no	no	Providencia
asv_738	0.15	3.125e-05	no	no	0.105263	1.84211e-05	no	no	0.1	1e-05	no	no	0.25	6.375e-05	no	no	Morganella
asv_739	0.15	6.125e-05	no	no	0.0789474	1.31579e-05	no	no	0	0	no	no	0.075	8.75e-06	no	no	Enterobacter
asv_740	0.05	6.25e-06	no	no	0	0	no	no	0	0	no	no	0.35	0.00015375	no	no	Morganella
asv_741	0	0	no	no	0	0	no	no	0	0	no	no	0.025	0.00036875	no	no	Phytobacter
asv_742	0.175	5.625e-05	no	no	0.0789474	1.57895e-05	no	no	0.025	1.25e-06	no	no	0.3	6.75e-05	no	no	Providencia
asv_743	0.05	1e-05	no	no	0.131579	7.5e-05	no	no	0.1	1e-05	no	no	0.075	1e-05	no	no	Enterobacter
asv_744	0.325	8.125e-05	no	no	0.157895	5.39474e-05	no	no	0	0	no	no	0	0	no	no	Vagococcus
asv_745	0	0	no	no	0.0263158	3.94737e-06	no	no	0.175	5.625e-05	no	no	0.225	4e-05	no	no	Serratia
asv_746	0.2	2.625e-05	no	no	0.210526	6.97368e-05	no	no	0.075	1e-05	no	no	0.175	2.5e-05	no	no	Enterobacter
asv_747	0.025	2.5e-06	no	no	0.105263	7.63158e-05	no	no	0	0	no	no	0	0	no	no	Klebsiella
asv_748	0	0	no	no	0	0	no	no	0	0	no	no	0.025	0.0003575	no	no	Phytobacter
asv_749	0.075	1.25e-05	no	no	0.105263	6.05263e-05	no	no	0.075	1e-05	no	no	0.025	1.25e-06	no	no	Enterobacter
asv_750	0.05	3.75e-06	no	no	0.157895	7.89474e-05	no	no	0	0	no	no	0.075	8.75e-06	no	no	Enterobacter
asv_751	0.1	7.5e-05	no	no	0.131579	7.10526e-05	no	no	0	0	no	no	0	0	no	no	Unclassified Enterobacterales
asv_752	0.075	6.25e-06	no	no	0.184211	8.68421e-05	no	no	0	0	no	no	0	0	no	no	Enterobacter
asv_753	0.125	5.125e-05	no	no	0.157895	3.28947e-05	no	no	0.075	1.625e-05	no	no	0.1	1.875e-05	no	no	Enterobacter
asv_754	0	0	no	no	0.0263158	1.05263e-05	no	no	0.2	5.875e-05	no	no	0	0	no	no	Providencia
asv_755	0.175	4.25e-05	no	no	0.0789474	2.63158e-05	no	no	0	0	no	no	0.225	0.00010875	no	no	Enterobacter
asv_756	0.025	3.75e-06	no	no	0.131579	7.63158e-05	no	no	0	0	no	no	0.025	1.25e-06	no	no	Klebsiella
asv_757	0.025	1.25e-06	no	no	0	0	no	no	0	0	no	no	0.025	1.25e-06	no	no	Unclassified Bacillaceae
asv_758	0.05	2.375e-05	no	no	0.0526316	2.63158e-05	no	no	0.025	2.5e-06	no	no	0	0	no	no	Enterobacter
asv_759	0.025	1.25e-06	no	no	0.157895	2.36842e-05	no	no	0	0	no	no	0.15	5.25e-05	no	no	Enterobacter
asv_760	0.175	6.625e-05	no	no	0.0789474	2.36842e-05	no	no	0.05	1e-05	no	no	0.1	7.125e-05	no	no	Providencia
asv_761	0.025	5e-06	no	no	0.0263158	5.26316e-06	no	no	0	0	no	no	0.075	0.00033625	no	no	Phytobacter
asv_762	0	0	no	no	0	0	no	no	0	0	no	no	0.025	1.25e-06	no	no	Salmonella
asv_763	0.3	0.000115	no	no	0.157895	7.36842e-05	no	no	0.025	1.25e-06	no	no	0.225	4e-05	no	no	Morganella
asv_764	0.225	0.0001075	no	no	0.184211	3.81579e-05	no	no	0.2	2.75e-05	no	no	0.15	2.25e-05	no	no	Unclassified Orbaceae
asv_765	0.275	0.00013625	no	no	0.184211	9.21053e-05	no	no	0.05	3.75e-06	no	no	0.1	3.125e-05	no	no	Providencia
asv_766	0.275	2.375e-05	no	no	0.315789	4.34211e-05	no	no	0.2	2.875e-05	no	no	0.125	1e-05	no	no	Enterobacter
asv_767	0.225	0.00012	no	no	0.131579	6.05263e-05	no	no	0	0	no	no	0.05	5e-06	no	no	Cosenzaea
asv_768	0.025	1.25e-06	no	no	0.184211	0.0001	no	no	0	0	no	no	0.05	3.75e-06	no	no	Unclassified Enterobacteriaceae
asv_769	0.025	1.25e-06	no	no	0.105263	9.34211e-05	no	no	0	0	no	no	0.05	6.25e-06	no	no	Klebsiella
asv_770	0.275	9e-05	no	no	0.210526	6.05263e-05	no	no	0	0	no	no	0.05	2.5e-06	no	no	Cosenzaea
asv_771	0.025	2.5e-06	no	no	0.0789474	3.68421e-05	no	no	0.15	2.5e-05	no	no	0.125	1.625e-05	no	no	Klebsiella
asv_772	0.125	9.375e-05	no	no	0.0789474	4.07895e-05	no	no	0.025	3.75e-06	no	no	0.025	1.125e-05	no	no	Providencia
asv_773	0.025	1.25e-06	no	no	0.0526316	3.94737e-06	no	no	0.2	4.5e-05	no	no	0.175	2.875e-05	no	no	Providencia
asv_774	0.1	0.00022	no	no	0.105263	0.000156579	no	no	0	0	no	no	0	0	no	no	Enterobacter
asv_775	0	0	no	no	0	0	no	no	0.425	8.125e-05	no	yes	0.075	1.5e-05	no	no	Unclassified Carnobacteriaceae
asv_776	0.125	5.375e-05	no	no	0.131579	3.94737e-05	no	no	0.025	5e-06	no	no	0.05	1.25e-05	no	no	Serratia
asv_777	0.15	1.375e-05	no	no	0.0789474	7.89474e-06	no	no	0.225	6.5e-05	no	no	0.1	8.75e-06	no	no	Providencia
asv_778	0.075	7.5e-06	no	no	0.0789474	7.89474e-06	no	no	0.025	3.75e-06	no	no	0.25	0.00012125	no	no	Providencia
asv_779	0	0	no	no	0	0	no	no	0	0	no	no	0	0	no	no	Unclassified Bacillaceae
asv_780	0.225	0.00010375	no	no	0.105263	5.39474e-05	no	no	0.075	7.5e-06	no	no	0.05	6.25e-06	no	no	Serratia
asv_781	0.3	6.375e-05	no	no	0.105263	1.57895e-05	no	no	0.025	2.5e-06	no	no	0.3	8.375e-05	no	no	Providencia
asv_782	0.025	7.125e-05	no	no	0.0263158	7.5e-05	no	no	0	0	no	no	0	0	no	no	Klebsiella
asv_783	0.15	2.75e-05	no	no	0.131579	1.18421e-05	no	no	0	0	no	no	0.05	3.625e-05	no	no	Providencia
asv_784	0.15	4.25e-05	no	no	0.0789474	9.21053e-06	no	no	0	0	no	no	0	0	no	no	Lactococcus
asv_785	0.225	4e-05	no	no	0.210526	2.10526e-05	no	no	0.05	3.75e-06	no	no	0.2	8.375e-05	no	no	Enterobacter
asv_786	0.175	3.625e-05	no	no	0.0526316	9.21053e-06	no	no	0	0	no	no	0.2	4.75e-05	no	no	Morganella
asv_787	0.025	7.25e-05	no	no	0.0263158	7.63158e-05	no	no	0	0	no	no	0	0	no	no	Klebsiella
asv_788	0.025	1.25e-06	no	no	0	0	no	no	0	0	no	no	0	0	no	no	Bacillus
asv_789	0.05	1.125e-05	no	no	0.0789474	1.44737e-05	no	no	0	0	no	no	0.025	0.00030625	no	no	Phytobacter
asv_790	0.25	0.0001	no	no	0.184211	6.97368e-05	no	no	0.025	1.25e-06	no	no	0.075	1.125e-05	no	no	Cosenzaea
asv_791	0	0	no	no	0.0789474	3.02632e-05	no	no	0	0	no	no	0.025	1.25e-06	no	no	Pantoea
asv_792	0.025	1.25e-06	no	no	0.0263158	1.31579e-06	no	no	0.2	7.75e-05	no	no	0	0	no	no	Providencia
asv_793	0.025	2.5e-06	no	no	0	0	no	no	0	0	no	no	0	0	no	no	Bacillus
asv_794	0	0	no	no	0.184211	7.76316e-05	no	no	0.05	5e-06	no	no	0	0	no	no	Enterobacter
asv_795	0.05	2e-05	no	no	0.0526316	3.94737e-06	no	no	0.15	2.5e-05	no	no	0.025	8.75e-06	no	no	Serratia
asv_796	0.225	0.000135	no	no	0.157895	9.07895e-05	no	no	0.075	8.75e-06	no	no	0.025	7.5e-06	no	no	Serratia
asv_797	0.225	2.5e-05	no	no	0.105263	1.57895e-05	no	no	0.075	6.25e-06	no	no	0.3	0.0001225	no	no	Enterobacter
asv_798	0.175	7.875e-05	no	no	0.131579	4.86842e-05	no	no	0.05	2.5e-06	no	no	0.15	4.875e-05	no	no	Enterobacter
asv_799	0	0	no	no	0	0	no	no	0	0	no	no	0.075	6.25e-06	no	no	Escherichia/Shigella
asv_800	0.15	5.125e-05	no	no	0.0526316	2.23684e-05	no	no	0.15	2.125e-05	no	no	0.075	1e-05	no	no	Serratia
asv_801	0.35	3.375e-05	no	no	0.342105	2.89474e-05	no	no	0.175	1.25e-05	no	no	0.35	4.25e-05	no	no	Enterococcus
asv_802	0.275	4.875e-05	no	no	0.236842	3.81579e-05	no	no	0	0	no	no	0.025	1.25e-06	no	no	Providencia
asv_803	0.025	6.125e-05	no	no	0.0263158	6.44737e-05	no	no	0	0	no	no	0	0	no	no	Klebsiella
asv_804	0	0	no	no	0	0	no	no	0	0	no	no	0	0	no	no	Escherichia/Shigella
asv_805	0.125	5.875e-05	no	no	0.0526316	1.31579e-05	no	no	0.075	1e-05	no	no	0.075	7.5e-06	no	no	Enterobacter
asv_806	0.2	5.75e-05	no	no	0.105263	2.63158e-05	no	no	0.025	2.5e-06	no	no	0.175	1.625e-05	no	no	Providencia
asv_807	0.125	2.75e-05	no	no	0.0526316	9.21053e-06	no	no	0.05	1.375e-05	no	no	0.25	7.25e-05	no	no	Morganella
asv_808	0	0	no	no	0.0526316	8.55263e-05	no	no	0	0	no	no	0	0	no	no	Acinetobacter
asv_809	0.025	8.125e-05	no	no	0.0263158	8.55263e-05	no	no	0	0	no	no	0	0	no	no	Klebsiella
asv_810	0.1	1.875e-05	no	no	0.157895	5.92105e-05	no	no	0	0	no	no	0.025	1.25e-06	no	no	Enterobacter
asv_811	0.225	3.25e-05	no	no	0.105263	1.71053e-05	no	no	0.025	5e-06	no	no	0.2	4e-05	no	no	Providencia
asv_812	0	0	no	no	0	0	no	no	0.05	3.75e-06	no	no	0.15	0.00019625	no	no	Providencia
asv_813	0.225	2.75e-05	no	no	0.289474	3.28947e-05	no	no	0.075	7.5e-06	no	no	0.125	1e-05	no	no	Enterobacter
asv_814	0.05	7.5e-06	no	no	0.0526316	1.18421e-05	no	no	0.2	0.00014875	no	no	0	0	no	no	Enterobacter
asv_815	0.225	0.0001075	no	no	0.105263	6.44737e-05	no	no	0	0	no	no	0.025	3.75e-06	no	no	Cosenzaea
asv_816	0.1	2.125e-05	no	no	0.0789474	1.18421e-05	no	no	0	0	no	no	0.175	4.125e-05	no	no	Providencia
asv_817	0.05	3.75e-06	no	no	0	0	no	no	0.25	8.125e-05	no	no	0	0	no	no	Serratia
asv_818	0	0	no	no	0.131579	4.07895e-05	no	no	0	0	no	no	0	0	no	no	Pantoea
asv_819	0.3	3.125e-05	no	no	0.184211	5.26316e-05	no	no	0.05	3.75e-06	no	no	0.1	1.25e-05	no	no	Enterobacter
asv_820	0.175	4e-05	no	no	0.157895	3.55263e-05	no	no	0	0	no	no	0.175	0.0001025	no	no	Providencia
asv_821	0.025	1.25e-06	no	no	0.0526316	5.26316e-06	no	no	0.125	3.5e-05	no	no	0	0	no	no	Serratia
asv_822	0.1	1.375e-05	no	no	0.0789474	1.05263e-05	no	no	0.05	3.75e-06	no	no	0.075	5e-05	no	no	Providencia
asv_823	0.1	2.75e-05	no	no	0.0526316	5.26316e-06	no	no	0.225	4e-05	no	no	0.025	1.625e-05	no	no	Serratia
asv_824	0.225	6e-05	no	no	0.105263	4.73684e-05	no	no	0.1	8.75e-06	no	no	0.15	1.75e-05	no	no	Enterobacter
asv_825	0.275	3.5e-05	no	no	0.236842	2.10526e-05	no	no	0.05	3.75e-06	no	no	0.125	1.125e-05	no	no	Enterobacter
asv_826	0.2	3.25e-05	no	no	0.184211	4.34211e-05	no	no	0.125	3.75e-05	no	no	0.15	2.625e-05	no	no	Enterobacter
asv_827	0.05	2.5e-06	no	no	0.0263158	1.31579e-06	no	no	0	0	no	no	0.1	0.0001075	no	no	Providencia
asv_828	0	0	no	no	0	0	no	no	0	0	no	no	0	0	no	no	Escherichia/Shigella
asv_829	0.1	4e-05	no	no	0.0263158	3.94737e-06	no	no	0	0	no	no	0.15	3.75e-05	no	no	Providencia
asv_830	0.1	3.625e-05	no	no	0.131579	1.18421e-05	no	no	0.075	3.75e-06	no	no	0.075	3.875e-05	no	no	Enterobacter
asv_831	0.275	0.00013125	no	no	0.315789	0.000142105	no	no	0.025	1.25e-06	no	no	0	0	no	no	Pedobacter
asv_832	0.125	4.75e-05	no	no	0.0789474	1.05263e-05	no	no	0.025	2.5e-06	no	no	0.175	6.75e-05	no	no	Providencia
asv_833	0.075	0.00017	no	no	0.0526316	0.000115789	no	no	0.075	7.5e-06	no	no	0	0	no	no	Enterobacter
asv_834	0.35	8.875e-05	no	no	0.157895	4.07895e-05	no	no	0.05	3.75e-06	no	no	0.175	1.375e-05	no	no	Unclassified Enterococcaceae
asv_835	0.275	5.875e-05	no	no	0.131579	4.73684e-05	no	no	0.05	3.75e-06	no	no	0.075	1.25e-05	no	no	Enterobacter
asv_836	0.025	2.5e-06	no	no	0.0789474	7.10526e-05	no	no	0.05	8.75e-06	no	no	0.025	3.75e-06	no	no	Serratia
asv_837	0.075	8.75e-06	no	no	0.236842	4.86842e-05	no	no	0	0	no	no	0.05	3.75e-06	no	no	Enterobacter
asv_838	0	0	no	no	0.0789474	0.000117105	no	no	0	0	no	no	0	0	no	no	Pantoea
asv_839	0	0	no	no	0	0	no	no	0.3	7.375e-05	no	no	0	0	no	no	Unclassified Enterobacterales
asv_840	0.375	3.375e-05	no	no	0.184211	1.31579e-05	no	no	0.075	5e-06	no	no	0.15	1.875e-05	no	no	Unclassified Enterococcaceae
asv_841	0.125	6.875e-05	no	no	0.0789474	4.60526e-05	no	no	0.025	2.5e-06	no	no	0.125	6.625e-05	no	no	Enterobacter
asv_842	0	0	no	no	0.0263158	2.63158e-05	no	no	0.175	4.125e-05	no	no	0	0	no	no	Unclassified Enterobacterales
asv_843	0.2	6.375e-05	no	no	0.0789474	1.57895e-05	no	no	0.075	8.75e-06	no	no	0	0	no	no	Klebsiella
asv_844	0.025	3.75e-06	no	no	0	0	no	no	0	0	no	no	0	0	no	no	Listeria
asv_845	0	0	no	no	0	0	no	no	0	0	no	no	0.025	0.00029375	no	no	Phytobacter
asv_846	0.075	3.75e-06	no	no	0.0789474	3.94737e-06	no	no	0	0	no	no	0.025	2.5e-06	no	no	Enterococcus
asv_847	0	0	no	no	0	0	no	no	0	0	no	no	0	0	no	no	Bacillus
asv_848	0.325	8.5e-05	no	no	0.157895	5.65789e-05	no	no	0	0	no	no	0	0	no	no	Lactococcus
asv_849	0.2	7.875e-05	no	no	0.157895	6.31579e-05	no	no	0	0	no	no	0.2	6.5e-05	no	no	Unclassified Morganellaceae
asv_850	0.075	4.125e-05	no	no	0	0	no	no	0.025	1.25e-06	no	no	0.15	4.625e-05	no	no	Providencia
asv_851	0	0	no	no	0.0789474	4.73684e-05	no	no	0.025	1.25e-06	no	no	0.1	4.75e-05	no	no	Klebsiella
asv_852	0.275	4.125e-05	no	no	0.210526	2.23684e-05	no	no	0.05	2.5e-06	no	no	0.15	2e-05	no	no	Enterobacter
asv_853	0.25	6.25e-05	no	no	0.105263	4.21053e-05	no	no	0.1	5e-06	no	no	0.05	1.125e-05	no	no	Enterobacter
asv_854	0	0	no	no	0	0	no	no	0	0	no	no	0	0	no	no	Erwinia
asv_855	0.125	3e-05	no	no	0.184211	1.57895e-05	no	no	0	0	no	no	0.05	1e-05	no	no	Enterobacter
asv_856	0	0	no	no	0.0526316	1.71053e-05	no	no	0.025	1.25e-06	no	no	0.225	0.00012375	no	no	Klebsiella
asv_857	0.25	6.125e-05	no	no	0.131579	3.42105e-05	no	no	0.05	3.75e-06	no	no	0.25	4.375e-05	no	no	Morganella
asv_858	0	0	no	no	0.0263158	7.89474e-06	no	no	0.2	7.125e-05	no	no	0	0	no	no	Providencia
asv_859	0	0	no	no	0.105263	6.05263e-05	no	no	0	0	no	no	0.05	5e-06	no	no	Klebsiella
asv_860	0.025	5e-06	no	no	0.0789474	9.21053e-06	no	no	0.2	3.125e-05	no	no	0.15	2.375e-05	no	no	Enterobacter
asv_861	0.125	6.125e-05	no	no	0.0789474	3.81579e-05	no	no	0	0	no	no	0.1	3.5e-05	no	no	Providencia
asv_862	0	0	no	no	0.105263	1.18421e-05	no	no	0.025	1.25e-06	no	no	0.1	4e-05	no	no	Enterobacter
asv_863	0.05	1.625e-05	no	no	0.0526316	7.89474e-06	no	no	0.05	3.75e-06	no	no	0.175	4.375e-05	no	no	Providencia
asv_864	0.025	1.25e-06	no	no	0	0	no	no	0.025	1.25e-06	no	no	0	0	no	no	Salmonella
asv_865	0.125	1.5e-05	no	no	0.184211	4.21053e-05	no	no	0.05	3.75e-06	no	no	0.15	1.625e-05	no	no	Enterobacter
asv_866	0.275	8e-05	no	no	0.184211	6.05263e-05	no	no	0	0	no	no	0	0	no	no	Cosenzaea
asv_867	0.225	4.25e-05	no	no	0.0789474	1.31579e-05	no	no	0	0	no	no	0.075	1.5e-05	no	no	Providencia
asv_868	0	0	no	no	0.131579	3.15789e-05	no	no	0	0	no	no	0	0	no	no	Pantoea
asv_869	0	0	no	no	0.105263	6.57895e-05	no	no	0	0	no	no	0.05	2.5e-06	no	no	Klebsiella
asv_870	0.05	5e-06	no	no	0.0526316	5.26316e-06	no	no	0.025	3.75e-06	no	no	0.225	0.00012	no	no	Providencia
asv_871	0	0	no	no	0	0	no	no	0	0	no	no	0.05	3.75e-06	no	no	Enterococcus
asv_872	0.15	7e-05	no	no	0.0789474	2.36842e-05	no	no	0	0	no	no	0	0	no	no	Providencia
asv_873	0.175	2e-05	no	no	0.157895	3.02632e-05	no	no	0.15	2.125e-05	no	no	0.025	2.5e-06	no	no	Enterobacter
asv_874	0	0	no	no	0	0	no	no	0.125	3.5e-05	no	no	0	0	no	no	Providencia
asv_875	0.075	5e-06	no	no	0.0526316	2.63158e-06	no	no	0.025	1.25e-06	no	no	0.1	8.875e-05	no	no	Unclassified Gammaproteobacteria
asv_876	0.1	5.375e-05	no	no	0.0526316	1.84211e-05	no	no	0	0	no	no	0.025	5e-06	no	no	Enterobacter
asv_877	0.1	4.5e-05	no	no	0.0263158	2.10526e-05	no	no	0	0	no	no	0	0	no	no	Lactococcus
asv_878	0.125	3e-05	no	no	0.184211	3.15789e-05	no	no	0.15	1.5e-05	no	no	0.075	6.25e-06	no	no	Serratia
asv_879	0.125	8.75e-05	no	no	0.0789474	5.78947e-05	no	no	0.025	1.25e-06	no	no	0	0	no	no	Serratia
asv_880	0.1	4.625e-05	no	no	0.131579	3.42105e-05	no	no	0.025	1.25e-06	no	no	0.05	3.75e-06	no	no	Serratia
asv_881	0.1	1e-05	no	no	0.0263158	1.31579e-06	no	no	0	0	no	no	0.1	6.5e-05	no	no	Enterobacter
asv_882	0.025	2.5e-06	no	no	0.0263158	2.63158e-06	no	no	0.15	0.00014125	no	no	0.025	1e-05	no	no	Enterobacter
asv_883	0.1	8.75e-06	no	no	0.210526	3.02632e-05	no	no	0.05	3.75e-06	no	no	0.175	2e-05	no	no	Enterobacter
asv_884	0	0	no	no	0	0	no	no	0	0	no	no	0	0	no	no	Erwinia
asv_885	0	0	no	no	0.0789474	6.31579e-05	no	no	0	0	no	no	0.025	1.25e-06	no	no	Unclassified Enterobacteriaceae
asv_886	0.075	5e-06	no	no	0.184211	2.5e-05	no	no	0.075	5e-06	no	no	0.15	2.375e-05	no	no	Enterobacter
asv_887	0.125	3.375e-05	no	no	0.105263	2.76316e-05	no	no	0.025	8.75e-06	no	no	0.05	6.25e-06	no	no	Providencia
asv_888	0.175	4.5e-05	no	no	0.289474	8.15789e-05	no	no	0	0	no	no	0.025	1.125e-05	no	no	Enterobacter
asv_889	0	0	no	no	0.0263158	3.94737e-06	no	no	0.2	2.75e-05	no	no	0.15	2.375e-05	no	no	Providencia
asv_890	0	0	no	no	0.0263158	1.31579e-06	no	no	0.2	5.375e-05	no	no	0.025	2.5e-06	no	no	Providencia
asv_891	0.025	2.5e-06	no	no	0.131579	6.97368e-05	no	no	0.025	1.25e-06	no	no	0	0	no	no	Klebsiella
asv_892	0.275	4.125e-05	no	no	0.236842	3.28947e-05	no	no	0.125	1.25e-05	no	no	0.05	1.625e-05	no	no	Serratia
asv_893	0.15	1.375e-05	no	no	0.105263	1.05263e-05	no	no	0.075	8.75e-06	no	no	0.125	5e-05	no	no	Enterobacter
asv_894	0.2	4e-05	no	no	0.210526	3.15789e-05	no	no	0.175	1.625e-05	no	no	0.05	1.5e-05	no	no	Serratia
asv_895	0.275	5.625e-05	no	no	0.131579	4.47368e-05	no	no	0	0	no	no	0	0	no	no	Orbus
asv_896	0.25	2.75e-05	no	no	0.236842	2.10526e-05	no	no	0	0	no	no	0.05	3.75e-06	no	no	Enterobacter
asv_897	0.1	1.625e-05	no	no	0.131579	2.76316e-05	no	no	0.075	3.875e-05	no	no	0	0	no	no	Serratia
asv_898	0.025	5e-06	no	no	0.0263158	2.10526e-05	no	no	0.325	0.00012125	no	no	0	0	no	no	Enterobacter
asv_899	0.075	1.125e-05	no	no	0.0526316	9.21053e-06	no	no	0	0	no	no	0.025	2.5e-06	no	no	Listeria
asv_900	0.025	2.5e-06	no	no	0.157895	7.10526e-05	no	no	0	0	no	no	0	0	no	no	Unclassified Enterobacteriaceae
asv_901	0.025	3.75e-06	no	no	0.0526316	7.89474e-06	no	no	0.15	1.625e-05	no	no	0.175	3.875e-05	no	no	Providencia
asv_902	0.15	2.625e-05	no	no	0.0789474	1.18421e-05	no	no	0	0	no	no	0.175	6.875e-05	no	no	Morganella
asv_903	0.025	1.25e-06	no	no	0.0263158	6.57895e-06	no	no	0.25	7.5e-05	no	no	0	0	no	no	Providencia
asv_904	0.175	3.75e-05	no	no	0.184211	4.34211e-05	no	no	0.075	1.375e-05	no	no	0.05	7.5e-06	no	no	Serratia
asv_905	0.2	3.625e-05	no	no	0.105263	1.84211e-05	no	no	0.05	8.75e-06	no	no	0.15	4.125e-05	no	no	Providencia
asv_906	0.125	6.625e-05	no	no	0.0526316	3.28947e-05	no	no	0.025	7.5e-06	no	no	0.025	3.75e-06	no	no	Providencia
asv_907	0.025	2.5e-06	no	no	0.157895	6.57895e-05	no	no	0	0	no	no	0	0	no	no	Enterobacter
asv_908	0.025	2.5e-06	no	no	0.0789474	4.21053e-05	no	no	0	0	no	no	0	0	no	no	Klebsiella
asv_909	0.075	6.25e-06	no	no	0.0263158	2.63158e-06	no	no	0.05	2.5e-06	no	no	0.125	5.625e-05	no	no	Morganella
asv_910	0	0	no	no	0.0789474	6.57895e-06	no	no	0	0	no	no	0.05	3.125e-05	no	no	Enterobacter
asv_911	0	0	no	no	0	0	no	no	0	0	no	no	0	0	no	no	Bacillus
asv_912	0.175	3.875e-05	no	no	0.0789474	2.36842e-05	no	no	0	0	no	no	0.025	2.5e-06	no	no	Providencia
asv_913	0.05	5e-06	no	no	0.0526316	1.44737e-05	no	no	0.1	5.375e-05	no	no	0.025	2.5e-06	no	no	Klebsiella
asv_914	0	0	no	no	0	0	no	no	0.05	5e-06	no	no	0	0	no	no	Pseudomonas
asv_915	0.15	5.25e-05	no	no	0.0789474	2.23684e-05	no	no	0	0	no	no	0.1	3.875e-05	no	no	Enterobacter
asv_916	0.15	4e-05	no	no	0.0789474	6.57895e-06	no	no	0	0	no	no	0.1	4.875e-05	no	no	Enterobacter
asv_917	0.1	0.00011625	no	no	0.0789474	0.000118421	no	no	0	0	no	no	0	0	no	no	Lactococcus
asv_918	0	0	no	no	0.0263158	5.26316e-06	no	no	0.2	4.75e-05	no	no	0	0	no	no	Providencia
asv_919	0	0	no	no	0	0	no	no	0	0	no	no	0.025	3.75e-06	no	no	Bacillus
asv_920	0.05	1.875e-05	no	no	0.131579	1.84211e-05	no	no	0.1	1.75e-05	no	no	0.075	1.375e-05	no	no	Enterobacter
asv_921	0	0	no	no	0.0263158	3.94737e-06	no	no	0.175	5.75e-05	no	no	0	0	no	no	Providencia
asv_922	0.075	2e-05	no	no	0.0526316	1.05263e-05	no	no	0.025	2.5e-06	no	no	0.125	4.625e-05	no	no	Providencia
asv_923	0.275	4.875e-05	no	no	0.157895	2.36842e-05	no	no	0	0	no	no	0.05	2.5e-06	no	no	Enterobacter
asv_924	0	0	no	no	0.131579	3.81579e-05	no	no	0.025	1.25e-06	no	no	0	0	no	no	Pantoea
asv_925	0	0	no	no	0	0	no	no	0.025	1.25e-06	no	no	0	0	no	no	Bacillus
asv_926	0.025	3.75e-06	no	no	0.0263158	3.94737e-06	no	no	0.2	4.875e-05	no	no	0	0	no	no	Serratia
asv_927	0.075	1.75e-05	no	no	0.157895	5.26316e-05	no	no	0	0	no	no	0.05	3.75e-06	no	no	Enterobacter
asv_928	0.05	5e-06	no	no	0.157895	7.36842e-05	no	no	0	0	no	no	0.025	1.25e-06	no	no	Klebsiella
asv_929	0	0	no	no	0	0	no	no	0.125	1.875e-05	no	no	0.05	5e-05	no	no	Providencia
asv_930	0.3	7.5e-05	no	no	0.210526	5.52632e-05	no	no	0	0	no	no	0.025	1.25e-06	no	no	Chishuiella
asv_931	0.05	3.25e-05	no	no	0.0263158	1.31579e-06	no	no	0	0	no	no	0.025	2.5e-06	no	no	Citrobacter
asv_932	0.05	3.75e-06	no	no	0.131579	3.68421e-05	no	no	0.025	2.5e-06	no	no	0.025	2.5e-06	no	no	Klebsiella
asv_933	0.25	6.25e-05	no	no	0.105263	3.81579e-05	no	no	0.075	6.25e-06	no	no	0.1	3.625e-05	no	no	Enterobacter
asv_934	0.05	1.125e-05	no	no	0.0526316	6.57895e-06	no	no	0	0	no	no	0	0	no	no	Citrobacter
asv_935	0.025	1.25e-06	no	no	0	0	no	no	0.425	4.25e-05	no	yes	0.1	7.5e-06	no	no	Enterococcus
asv_936	0.075	1.125e-05	no	no	0.0526316	5.26316e-06	no	no	0.05	6.25e-06	no	no	0.175	5.125e-05	no	no	Providencia
asv_937	0.1	3.75e-05	no	no	0.0263158	2.63158e-06	no	no	0	0	no	no	0.15	5.25e-05	no	no	Enterobacter
asv_938	0.1	1e-05	no	no	0.184211	1.97368e-05	no	no	0.225	7e-05	no	no	0.05	1.5e-05	no	no	Enterobacter
asv_939	0.125	2.75e-05	no	no	0.131579	2.10526e-05	no	no	0.075	1e-05	no	no	0.075	5.625e-05	no	no	Unclassified Enterobacteriaceae
asv_940	0	0	no	no	0	0	no	no	0.125	5.125e-05	no	no	0.025	2.5e-06	no	no	Klebsiella
asv_941	0.125	4.25e-05	no	no	0.105263	3.02632e-05	no	no	0.075	1.75e-05	no	no	0.05	2.125e-05	no	no	Unclassified Enterobacteriaceae
asv_942	0.025	5e-06	no	no	0.0263158	5.26316e-06	no	no	0.175	4.125e-05	no	no	0.15	2.125e-05	no	no	Klebsiella
asv_943	0.125	5.375e-05	no	no	0.105263	4.73684e-05	no	no	0.075	1.25e-05	no	no	0.025	1.25e-06	no	no	Morganella
asv_944	0.05	5e-06	no	no	0.157895	4.86842e-05	no	no	0	0	no	no	0.025	3.75e-06	no	no	Klebsiella
asv_945	0.25	7.25e-05	no	no	0.131579	4.34211e-05	no	no	0.025	1.25e-06	no	no	0.275	4.75e-05	no	no	Morganella
asv_946	0.05	5e-06	no	no	0	0	no	no	0	0	no	no	0.175	9.625e-05	no	no	Providencia
asv_947	0.125	5.75e-05	no	no	0.105263	5.26316e-05	no	no	0	0	no	no	0.075	4.25e-05	no	no	Enterobacter
asv_948	0.025	5e-06	no	no	0.105263	6.71053e-05	no	no	0.025	1.25e-06	no	no	0.075	3.75e-06	no	no	Klebsiella
asv_949	0	0	no	no	0.0263158	0.000105263	no	no	0.025	1.25e-06	no	no	0	0	no	no	Pantoea
asv_950	0.125	1.5e-05	no	no	0.105263	1.71053e-05	no	no	0.075	1.125e-05	no	no	0.175	2.375e-05	no	no	Providencia
asv_951	0.025	1.25e-06	no	no	0.0263158	1.31579e-06	no	no	0.025	1.25e-06	no	no	0.25	8.625e-05	no	no	Providencia
asv_952	0.125	2.75e-05	no	no	0.157895	2.63158e-05	no	no	0.05	3.75e-06	no	no	0	0	no	no	Enterobacter
asv_953	0.25	4e-05	no	no	0.157895	3.42105e-05	no	no	0	0	no	no	0	0	no	no	Vagococcus
asv_954	0	0	no	no	0.105263	4.86842e-05	no	no	0.075	6.25e-06	no	no	0.075	5e-06	no	no	Klebsiella
asv_955	0.125	3.375e-05	no	no	0.105263	4.07895e-05	no	no	0.025	1.25e-06	no	no	0.125	5.75e-05	no	no	Enterobacter
asv_956	0.025	1.25e-06	no	no	0	0	no	no	0.025	1.25e-06	no	no	0	0	no	no	Bacillus
asv_957	0.125	6.625e-05	no	no	0.0789474	4.21053e-05	no	no	0	0	no	no	0	0	no	no	Serratia
asv_958	0.025	1.25e-06	no	no	0.0263158	3.94737e-06	no	no	0.3	3.75e-05	no	no	0.1	1.125e-05	no	no	Enterococcus
asv_959	0.175	3.25e-05	no	no	0.0789474	9.21053e-06	no	no	0.125	1.75e-05	no	no	0.025	2.5e-06	no	no	Serratia
asv_960	0.15	2.25e-05	no	no	0.184211	3.94737e-05	no	no	0.025	1.25e-06	no	no	0.075	5e-06	no	no	Enterobacter
asv_961	0.25	3.25e-05	no	no	0.131579	1.84211e-05	no	no	0.05	2.5e-06	no	no	0.3	6e-05	no	no	Morganella
asv_962	0.05	5e-06	no	no	0.157895	6.44737e-05	no	no	0	0	no	no	0	0	no	no	Klebsiella
asv_963	0.225	6e-05	no	no	0.105263	5.26316e-05	no	no	0	0	no	no	0.025	1.25e-06	no	no	Unclassified Enterococcaceae
asv_964	0.05	1.75e-05	no	no	0	0	no	no	0.15	2.875e-05	no	no	0	0	no	no	Morganella
asv_965	0.025	3.75e-06	no	no	0.0263158	3.94737e-06	no	no	0.175	0.00012125	no	no	0.025	1.25e-06	no	no	Enterobacter
asv_966	0.225	4.625e-05	no	no	0.184211	5e-05	no	no	0.15	2.75e-05	no	no	0	0	no	no	Enterobacter
asv_967	0.375	3.25e-05	no	no	0.210526	1.71053e-05	no	no	0.075	6.25e-06	no	no	0.15	1.25e-05	no	no	Unclassified Enterococcaceae
asv_968	0	0	no	no	0.0263158	1.05263e-05	no	no	0.15	9.375e-05	no	no	0	0	no	no	Enterobacter
asv_969	0.025	5e-06	no	no	0	0	no	no	0.25	9.125e-05	no	no	0	0	no	no	Enterobacter
asv_970	0.4	3.125e-05	no	no	0.263158	1.71053e-05	no	no	0.1	7.5e-06	no	no	0.175	1e-05	no	no	Unclassified Enterococcaceae
asv_971	0	0	no	no	0	0	no	no	0.025	0.00012125	no	no	0	0	no	no	Klebsiella
asv_972	0.05	1.125e-05	no	no	0.0789474	9.21053e-06	no	no	0.025	2.5e-06	no	no	0.025	3.75e-06	no	no	Escherichia/Shigella
asv_973	0.125	3.75e-05	no	no	0.105263	9.21053e-06	no	no	0	0	no	no	0.025	2.5e-06	no	no	Providencia
asv_974	0	0	no	no	0.0263158	3.94737e-06	no	no	0.05	0.00011125	no	no	0	0	no	no	Klebsiella
asv_975	0	0	no	no	0.105263	5.65789e-05	no	no	0	0	no	no	0	0	no	no	Unclassified Enterobacteriaceae
asv_976	0.2	3.125e-05	no	no	0.105263	1.05263e-05	no	no	0.025	2.5e-06	no	no	0.325	5.625e-05	no	no	Morganella
asv_977	0.075	3.5e-05	no	no	0	0	no	no	0	0	no	no	0.125	4.25e-05	no	no	Enterobacter
asv_978	0.025	1.375e-05	no	no	0.131579	1.31579e-05	no	no	0.075	1.125e-05	no	no	0.025	5e-06	no	no	Serratia
asv_979	0.125	5.5e-05	no	no	0.105263	7.89474e-06	no	no	0	0	no	no	0.175	4.875e-05	no	no	Unclassified Enterobacteriaceae
asv_980	0.05	1.25e-05	no	no	0.0263158	1.31579e-06	no	no	0.125	1.875e-05	no	no	0.025	1.25e-06	no	no	Morganella
asv_981	0	0	no	no	0	0	no	no	0.025	1.25e-06	no	no	0.175	6.25e-05	no	no	Providencia
asv_982	0.025	3.75e-06	no	no	0.0789474	2.5e-05	no	no	0.025	5e-06	no	no	0.05	2.375e-05	no	no	Enterobacter
asv_983	0.15	3.75e-05	no	no	0.157895	4.34211e-05	no	no	0.05	3.75e-06	no	no	0.1	1.875e-05	no	no	Enterobacter
asv_984	0.1	3.875e-05	no	no	0.131579	3.68421e-05	no	no	0	0	no	no	0.025	1.25e-06	no	no	Serratia
asv_985	0.025	2.75e-05	no	no	0.0526316	1.97368e-05	no	no	0.05	1.75e-05	no	no	0.1	3.875e-05	no	no	Klebsiella
asv_986	0.025	3.75e-06	no	no	0	0	no	no	0	0	no	no	0	0	no	no	Listeria
asv_987	0.05	5e-06	no	no	0.184211	4.60526e-05	no	no	0.025	1.25e-06	no	no	0.05	2.5e-06	no	no	Enterobacter
asv_988	0	0	no	no	0.0263158	3.94737e-06	no	no	0.2	4.75e-05	no	no	0	0	no	no	Providencia
asv_989	0.075	2.75e-05	no	no	0.0263158	1.31579e-06	no	no	0.025	2.5e-06	no	no	0.125	6.375e-05	no	no	Unclassified Enterobacterales
asv_990	0.05	2.125e-05	no	no	0.0263158	1.97368e-05	no	no	0	0	no	no	0	0	no	no	Klebsiella
asv_991	0	0	no	no	0.0526316	2.23684e-05	no	no	0	0	no	no	0	0	no	no	Elizabethkingia
asv_992	0	0	no	no	0.105263	2.76316e-05	no	no	0.025	3.75e-06	no	no	0.15	4.875e-05	no	no	Enterobacter
asv_993	0.025	1.25e-06	no	no	0.0526316	3.94737e-06	no	no	0.125	1.625e-05	no	no	0.2	4.625e-05	no	no	Providencia
asv_994	0.075	1.625e-05	no	no	0.105263	1.05263e-05	no	no	0.1	2.25e-05	no	no	0.075	1e-05	no	no	Serratia
asv_995	0.25	5.125e-05	no	no	0.131579	3.42105e-05	no	no	0	0	no	no	0.025	2.5e-06	no	no	Vagococcus
asv_996	0.025	7.5e-06	no	no	0	0	no	no	0.325	8.25e-05	no	no	0	0	no	no	Unclassified Lactobacillales
asv_997	0.05	2e-05	no	no	0.0526316	9.21053e-06	no	no	0	0	no	no	0	0	no	no	Klebsiella
asv_998	0.025	6.25e-06	no	no	0.0526316	2.63158e-06	no	no	0.05	8.75e-06	no	no	0.175	4.75e-05	no	no	Providencia
asv_999	0.125	3.875e-05	no	no	0.105263	2.36842e-05	no	no	0.025	1.25e-06	no	no	0.1	2.875e-05	no	no	Cosenzaea
asv_1000	0.05	5e-06	no	no	0.105263	3.02632e-05	no	no	0.025	2.5e-06	no	no	0	0	no	no	Serratia
asv_1001	0	0	no	no	0.105263	5.13158e-05	no	no	0	0	no	no	0.025	1.25e-06	no	no	NA
asv_1002	0.175	4.25e-05	no	no	0.105263	3.42105e-05	no	no	0.025	2.75e-05	no	no	0.05	6.25e-06	no	no	Serratia
asv_1003	0.025	3.75e-06	no	no	0.0263158	1.31579e-06	no	no	0.075	2.75e-05	no	no	0.075	7.5e-06	no	no	Klebsiella
asv_1004	0	0	no	no	0.0526316	2.63158e-05	no	no	0.1	7.5e-06	no	no	0.1	0.0001025	no	no	Klebsiella
asv_1005	0.075	8.75e-06	no	no	0.0263158	1.31579e-06	no	no	0.025	1.25e-06	no	no	0.25	6.5e-05	no	no	Morganella
asv_1006	0.1	2.125e-05	no	no	0.0789474	1.18421e-05	no	no	0	0	no	no	0.35	8.75e-05	no	no	Morganella
asv_1007	0.075	2.375e-05	no	no	0.0526316	5.26316e-06	no	no	0	0	no	no	0	0	no	no	Klebsiella
asv_1008	0.075	1.5e-05	no	no	0.0526316	1.44737e-05	no	no	0.075	8.75e-06	no	no	0.075	0.00010125	no	no	Providencia
asv_1009	0	0	no	no	0.0789474	1.05263e-05	no	no	0	0	no	no	0	0	no	no	Empedobacter
asv_1010	0	0	no	no	0	0	no	no	0	0	no	no	0	0	no	no	Corynebacterium
asv_1011	0.025	1.125e-05	no	no	0.0263158	1.18421e-05	no	no	0	0	no	no	0	0	no	no	Klebsiella
asv_1012	0.05	7.5e-06	no	no	0.0526316	2.63158e-06	no	no	0.05	2.5e-06	no	no	0.2	5.375e-05	no	no	Providencia
asv_1013	0.05	2.5e-06	no	no	0	0	no	no	0.1	1e-05	no	no	0.05	5e-06	no	no	Bacillus
asv_1014	0	0	no	no	0	0	no	no	0.125	3.625e-05	no	no	0.025	1.25e-06	no	no	Klebsiella
asv_1015	0	0	no	no	0	0	no	no	0	0	no	no	0.075	6.25e-05	no	no	Enterobacter
asv_1016	0.075	1.125e-05	no	no	0.105263	1.05263e-05	no	no	0.075	7.5e-06	no	no	0.2	2.875e-05	no	no	Providencia
asv_1017	0.275	0.00012	no	no	0.157895	7.5e-05	no	no	0	0	no	no	0.025	2.5e-06	no	no	Serratia
asv_1018	0.125	3.625e-05	no	no	0.0263158	2.10526e-05	no	no	0.025	1.25e-06	no	no	0.075	2.375e-05	no	no	Providencia
asv_1019	0.1	5e-05	no	no	0.0263158	2.36842e-05	no	no	0	0	no	no	0.025	5e-06	no	no	Providencia
asv_1020	0	0	no	no	0	0	no	no	0.075	6.25e-06	no	no	0.275	0.00014	no	no	Unclassified Enterobacterales
asv_1021	0.175	5.25e-05	no	no	0.105263	4.86842e-05	no	no	0	0	no	no	0.15	4.75e-05	no	no	Providencia
asv_1022	0.1	5e-06	no	no	0.131579	5.13158e-05	no	no	0.05	2.5e-06	no	no	0.025	1.25e-06	no	no	Enterobacter
asv_1023	0	0	no	no	0.105263	9.07895e-05	no	no	0.025	1.25e-06	no	no	0	0	no	no	Enterobacter
asv_1024	0.1	3.625e-05	no	no	0.0526316	1.57895e-05	no	no	0	0	no	no	0.175	4.875e-05	no	no	Morganella
asv_1025	0.125	3.375e-05	no	no	0.0789474	2.5e-05	no	no	0	0	no	no	0.175	5.625e-05	no	no	Providencia
asv_1026	0.025	2.5e-06	no	no	0.0263158	2.63158e-06	no	no	0	0	no	no	0.05	7e-05	no	no	Unclassified Enterobacterales
asv_1027	0.125	2.5e-05	no	no	0.131579	3.15789e-05	no	no	0.1	3.125e-05	no	no	0.075	1e-05	no	no	Enterobacter
asv_1028	0.075	2.5e-05	no	no	0.131579	3.94737e-05	no	no	0	0	no	no	0.025	2.5e-06	no	no	Klebsiella
asv_1029	0.1	3.875e-05	no	no	0.131579	3.02632e-05	no	no	0.025	2.5e-06	no	no	0	0	no	no	Enterobacter
asv_1030	0.175	2e-05	no	no	0.131579	1.44737e-05	no	no	0	0	no	no	0.125	4e-05	no	no	Providencia
asv_1031	0.15	5.75e-05	no	no	0.0789474	1.57895e-05	no	no	0.05	5e-06	no	no	0.05	2.5e-06	no	no	Enterobacter
asv_1032	0.05	5e-06	no	no	0.0526316	5.26316e-06	no	no	0	0	no	no	0.175	3.875e-05	no	no	Providencia
asv_1033	0.05	2.5e-06	no	no	0.0263158	1.31579e-06	no	no	0.025	3.75e-06	no	no	0.025	1.25e-06	no	no	Bacillus
asv_1034	0.25	4.25e-05	no	no	0.236842	3.15789e-05	no	no	0.05	2.5e-06	no	no	0.025	2.5e-06	no	no	Enterobacter
asv_1035	0.175	3e-05	no	no	0.0789474	1.57895e-05	no	no	0	0	no	no	0.175	5e-05	no	no	Proteus
asv_1036	0.15	7.5e-06	no	no	0.131579	9.21053e-06	no	no	0.075	5e-06	no	no	0.05	5e-06	no	no	Providencia
asv_1037	0.2	6.625e-05	no	no	0.184211	5e-05	no	no	0.125	1.75e-05	no	no	0	0	no	no	Emticicia
asv_1038	0.275	2.125e-05	no	no	0.105263	7.89474e-06	no	no	0.175	1.375e-05	no	no	0.125	1.375e-05	no	no	Vagococcus
asv_1039	0.1	1.5e-05	no	no	0.0526316	1.05263e-05	no	no	0.05	7.5e-06	no	no	0.325	9.5e-05	no	no	Morganella
asv_1040	0.225	5.5e-05	no	no	0.131579	1.44737e-05	no	no	0	0	no	no	0	0	no	no	Enterobacter
asv_1041	0.025	8.75e-06	no	no	0.0526316	9.21053e-06	no	no	0.05	1.75e-05	no	no	0.05	1.875e-05	no	no	Serratia
asv_1042	0.425	3.25e-05	no	no	0.210526	1.71053e-05	no	no	0.125	8.75e-06	no	no	0.075	6.25e-06	no	no	Vagococcus
asv_1043	0.2	6.5e-05	no	no	0.157895	4.86842e-05	no	no	0	0	no	no	0	0	no	no	Cosenzaea
asv_1044	0.075	3.75e-06	no	no	0.0789474	3.94737e-06	no	no	0	0	no	no	0.225	0.00010125	no	no	Providencia
asv_1045	0	0	no	no	0.0263158	1.18421e-05	no	no	0.1	3.75e-05	no	no	0.025	2.5e-06	no	no	Klebsiella
asv_1046	0	0	no	no	0.0263158	5.26316e-06	no	no	0.125	3.125e-05	no	no	0	0	no	no	Providencia
asv_1047	0	0	no	no	0.105263	6.57895e-05	no	no	0	0	no	no	0	0	no	no	Unclassified Enterobacteriaceae
asv_1048	0	0	no	no	0.0789474	2.5e-05	no	no	0.025	1.25e-06	no	no	0.15	3.5e-05	no	no	Enterobacter
asv_1049	0.025	1.25e-06	no	no	0.131579	3.68421e-05	no	no	0.025	5e-06	no	no	0.125	3.375e-05	no	no	Aeromonas
asv_1050	0.175	3.125e-05	no	no	0.131579	1.97368e-05	no	no	0	0	no	no	0	0	no	no	Enterobacter
asv_1051	0	0	no	no	0.0789474	3.02632e-05	no	no	0	0	no	no	0	0	no	no	Empedobacter
asv_1052	0.25	0.00010375	no	no	0.184211	7.23684e-05	no	no	0	0	no	no	0	0	no	no	Serratia
asv_1053	0.025	2.5e-06	no	no	0.0526316	1.57895e-05	no	no	0.125	3.25e-05	no	no	0.025	2.5e-06	no	no	Serratia
asv_1054	0.05	1.625e-05	no	no	0.0789474	4.73684e-05	no	no	0	0	no	no	0	0	no	no	Unclassified Enterobacterales
asv_1055	0.325	8.5e-05	no	no	0.157895	4.73684e-05	no	no	0	0	no	no	0.05	2.5e-06	no	no	Serratia
asv_1056	0.175	5.25e-05	no	no	0.0789474	3.28947e-05	no	no	0.025	1.25e-06	no	no	0.2	4.25e-05	no	no	Morganella
asv_1057	0	0	no	no	0	0	no	no	0.2	5.25e-05	no	no	0	0	no	no	Providencia
asv_1058	0.05	2.5e-06	no	no	0.0263158	1.31579e-06	no	no	0.025	1.25e-06	no	no	0.2	7.625e-05	no	no	Providencia
asv_1059	0	0	no	no	0	0	no	no	0.15	4e-05	no	no	0.125	2.75e-05	no	no	Providencia
asv_1060	0.125	1.875e-05	no	no	0.105263	1.31579e-05	no	no	0.175	5.125e-05	no	no	0.075	1.25e-05	no	no	Enterobacter
asv_1061	0.3	5.125e-05	no	no	0.184211	3.68421e-05	no	no	0.025	1.25e-06	no	no	0.025	2.5e-06	no	no	Lactococcus
asv_1062	0	0	no	no	0	0	no	no	0.025	0.000105	no	no	0	0	no	no	Klebsiella
asv_1063	0	0	no	no	0	0	no	no	0.025	2.5e-06	no	no	0.2	5.75e-05	no	no	Providencia
asv_1064	0.1	1.375e-05	no	no	0.0263158	7.89474e-06	no	no	0	0	no	no	0.125	4.25e-05	no	no	Providencia
asv_1065	0	0	no	no	0	0	no	no	0.05	6.25e-06	no	no	0.25	4.75e-05	no	no	Klebsiella
asv_1066	0	0	no	no	0.0789474	2.76316e-05	no	no	0	0	no	no	0.025	1.25e-06	no	no	Empedobacter
asv_1067	0.025	1.25e-06	no	no	0.105263	1.44737e-05	no	no	0	0	no	no	0	0	no	no	Mammaliicoccus
asv_1068	0.05	3.75e-06	no	no	0.157895	8.02632e-05	no	no	0.125	1.375e-05	no	no	0	0	no	no	Enterobacter
asv_1069	0.05	1.875e-05	no	no	0.0789474	2.5e-05	no	no	0	0	no	no	0	0	no	no	Klebsiella
asv_1070	0	0	no	no	0.131579	3.15789e-05	no	no	0	0	no	no	0	0	no	no	Empedobacter
asv_1071	0.1	4e-05	no	no	0	0	no	no	0	0	no	no	0.05	2.5e-06	no	no	Providencia
asv_1072	0	0	no	no	0.131579	5.65789e-05	no	no	0	0	no	no	0.025	3.75e-06	no	no	Klebsiella
asv_1073	0.075	1.5e-05	no	no	0.105263	1.18421e-05	no	no	0.1	2e-05	no	no	0.05	1.375e-05	no	no	Serratia
asv_1074	0.075	3.125e-05	no	no	0.0789474	2.23684e-05	no	no	0.1	8.75e-06	no	no	0.025	2.5e-06	no	no	Serratia
asv_1075	0	0	no	no	0	0	no	no	0	0	no	no	0.425	8.25e-05	no	yes	Morganella
asv_1076	0.025	1.25e-06	no	no	0.0789474	4.07895e-05	no	no	0	0	no	no	0	0	no	no	Klebsiella
asv_1077	0.05	3.75e-06	no	no	0.131579	4.60526e-05	no	no	0.025	2.5e-06	no	no	0.1	5e-06	no	no	Enterobacter
asv_1078	0	0	no	no	0	0	no	no	0	0	no	no	0	0	no	no	Escherichia/Shigella
asv_1079	0.025	6.25e-06	no	no	0	0	no	no	0	0	no	no	0.325	6.625e-05	no	no	Morganella
asv_1080	0.075	3.375e-05	no	no	0.0526316	1.18421e-05	no	no	0.1	1e-05	no	no	0.025	2.5e-06	no	no	Enterobacter
asv_1081	0.025	1.25e-06	no	no	0.0263158	1.31579e-06	no	no	0	0	no	no	0	0	no	no	Bacillus
asv_1082	0.425	0.00013875	no	no	0.236842	5.92105e-05	no	no	0	0	no	no	0	0	no	no	NA
asv_1083	0.375	7.625e-05	no	no	0.263158	5.52632e-05	no	no	0.05	5e-06	no	no	0.1	5e-06	no	no	Unclassified Chitinophagaceae
asv_1084	0.1	3e-05	no	no	0.105263	2.89474e-05	no	no	0.15	2.875e-05	no	no	0.05	5e-06	no	no	Serratia
asv_1085	0.1	1e-05	no	no	0.105263	1.31579e-05	no	no	0	0	no	no	0.1	1.375e-05	no	no	Limosilactobacillus
asv_1086	0.05	1.375e-05	no	no	0.0526316	3.94737e-06	no	no	0.05	3.75e-06	no	no	0.25	4.75e-05	no	no	Providencia
asv_1087	0.05	2.5e-06	no	no	0.131579	7.10526e-05	no	no	0	0	no	no	0.025	2.5e-06	no	no	Klebsiella
asv_1088	0	0	no	no	0.0789474	4.60526e-05	no	no	0.1	6.25e-06	no	no	0.025	1.25e-06	no	no	Klebsiella
asv_1089	0.125	4.5e-05	no	no	0.0789474	4.21053e-05	no	no	0.075	1.75e-05	no	no	0.025	3.75e-06	no	no	Serratia
asv_1090	0.075	7.5e-06	no	no	0.0789474	6.57895e-06	no	no	0	0	no	no	0.2	3.375e-05	no	no	Providencia
asv_1091	0	0	no	no	0.0263158	1.31579e-06	no	no	0.25	0.000115	no	no	0.025	1.25e-06	no	no	Enterobacter
asv_1092	0	0	no	no	0.0526316	3.94737e-06	no	no	0.05	3.75e-06	no	no	0.425	8.25e-05	no	yes	Enterococcus
asv_1093	0.025	1.25e-06	no	no	0.184211	6.31579e-05	no	no	0	0	no	no	0.025	1.25e-06	no	no	Unclassified Enterobacteriaceae
asv_1094	0.05	2.5e-06	no	no	0.0263158	1.31579e-06	no	no	0.15	3.5e-05	no	no	0.15	2e-05	no	no	Providencia
asv_1095	0.15	3e-05	no	no	0.157895	3.28947e-05	no	no	0	0	no	no	0	0	no	no	Providencia
asv_1096	0	0	no	no	0	0	no	no	0.275	4.125e-05	no	no	0.025	1.25e-06	no	no	Providencia
asv_1097	0.1	4.25e-05	no	no	0.0263158	2.63158e-05	no	no	0	0	no	no	0.1	1.875e-05	no	no	Unclassified Morganellaceae
asv_1098	0.1	2.625e-05	no	no	0.105263	2.76316e-05	no	no	0	0	no	no	0	0	no	no	Enterobacter
asv_1099	0.15	2.125e-05	no	no	0.105263	6.57895e-06	no	no	0	0	no	no	0.075	3e-05	no	no	Enterobacter
asv_1100	0	0	no	no	0	0	no	no	0	0	no	no	0	0	no	no	Bacillus
asv_1101	0.2	3.625e-05	no	no	0.184211	3.55263e-05	no	no	0	0	no	no	0	0	no	no	Unclassified Weeksellaceae
asv_1102	0.05	1.75e-05	no	no	0.0789474	2.23684e-05	no	no	0	0	no	no	0.025	3.75e-06	no	no	Enterobacter
asv_1103	0	0	no	no	0.0526316	1.44737e-05	no	no	0.05	1.25e-05	no	no	0.125	6.125e-05	no	no	Klebsiella
asv_1104	0	0	no	no	0	0	no	no	0	0	no	no	0	0	no	no	Escherichia/Shigella
asv_1105	0.25	7.5e-05	no	no	0.157895	6.18421e-05	no	no	0	0	no	no	0.025	1.25e-06	no	no	Lactococcus
asv_1106	0.1	1e-05	no	no	0.0526316	3.94737e-06	no	no	0.15	2.75e-05	no	no	0.075	5e-06	no	no	Providencia
asv_1107	0.075	3.625e-05	no	no	0.0263158	1.71053e-05	no	no	0	0	no	no	0	0	no	no	Enterobacter
asv_1108	0	0	no	no	0.0263158	1.31579e-06	no	no	0.025	2.5e-06	no	no	0.125	6.75e-05	no	no	Enterobacter
asv_1109	0.175	3.875e-05	no	no	0.0789474	3.02632e-05	no	no	0	0	no	no	0.325	7.125e-05	no	no	Providencia
asv_1110	0.05	3.75e-06	no	no	0.0526316	1.57895e-05	no	no	0.3	7e-05	no	no	0.025	1.25e-06	no	no	Enterobacter
asv_1111	0.175	5.125e-05	no	no	0.131579	4.86842e-05	no	no	0.05	3.75e-06	no	no	0.225	3.375e-05	no	no	Morganella
asv_1112	0.125	3.625e-05	no	no	0.105263	3.28947e-05	no	no	0.025	3.75e-06	no	no	0.075	1.5e-05	no	no	Enterobacter
asv_1113	0	0	no	no	0.131579	4.47368e-05	no	no	0	0	no	no	0	0	no	no	Klebsiella
asv_1114	0.05	5e-06	no	no	0.131579	4.47368e-05	no	no	0.075	1e-05	no	no	0.025	2.5e-06	no	no	Enterobacter
asv_1115	0	0	no	no	0.105263	3.81579e-05	no	no	0	0	no	no	0	0	no	no	Fructobacillus
asv_1116	0.425	7.875e-05	no	no	0.263158	8.15789e-05	no	no	0	0	no	no	0	0	no	no	Pedobacter
asv_1117	0.125	2.625e-05	no	no	0.131579	2.10526e-05	no	no	0.025	3.75e-06	no	no	0.175	3.875e-05	no	no	Enterobacter
asv_1118	0.35	3.375e-05	no	no	0.289474	2.36842e-05	no	no	0.075	6.25e-06	no	no	0.125	1.125e-05	no	no	Vagococcus
asv_1119	0.1	1.25e-05	no	no	0.105263	2.63158e-05	no	no	0.1	1.625e-05	no	no	0	0	no	no	Enterobacter
asv_1120	0.1	4e-05	no	no	0.0789474	6.57895e-06	no	no	0	0	no	no	0.125	2.125e-05	no	no	Enterobacter
asv_1121	0.15	3.625e-05	no	no	0.0789474	7.89474e-06	no	no	0	0	no	no	0.05	1.375e-05	no	no	Enterobacter
asv_1122	0	0	no	no	0.105263	4.34211e-05	no	no	0	0	no	no	0	0	no	no	Klebsiella
asv_1123	0.05	5e-06	no	no	0.131579	1.71053e-05	no	no	0.05	2.5e-06	no	no	0.15	4.625e-05	no	no	Klebsiella
asv_1124	0.175	4.75e-05	no	no	0.157895	1.57895e-05	no	no	0	0	no	no	0	0	no	no	Orbus
asv_1125	0.025	1.25e-06	no	no	0	0	no	no	0.025	3.75e-06	no	no	0.025	1e-05	no	no	Bacillus
asv_1126	0.25	8.375e-05	no	no	0.184211	6.18421e-05	no	no	0	0	no	no	0.05	5e-06	no	no	Providencia
asv_1127	0.05	3.75e-06	no	no	0.157895	1.71053e-05	no	no	0.075	5e-06	no	no	0.15	1.375e-05	no	no	Enterobacter
asv_1128	0.175	2.375e-05	no	no	0.0789474	1.44737e-05	no	no	0.15	2.75e-05	no	no	0	0	no	no	Serratia
asv_1129	0	0	no	no	0.0526316	7.89474e-06	no	no	0.075	1.125e-05	no	no	0.15	4e-05	no	no	Klebsiella
asv_1130	0.15	1.375e-05	no	no	0.105263	7.89474e-06	no	no	0.05	6.25e-06	no	no	0.15	2.375e-05	no	no	Providencia
asv_1131	0.15	3.125e-05	no	no	0.0789474	1.05263e-05	no	no	0	0	no	no	0.1	1.125e-05	no	no	Providencia
asv_1132	0.1	4.5e-05	no	no	0.105263	1.05263e-05	no	no	0.025	2.5e-06	no	no	0	0	no	no	Unclassified Enterobacteriaceae
asv_1133	0	0	no	no	0.0526316	7.89474e-06	no	no	0.05	2.5e-06	no	no	0.075	4.5e-05	no	no	Enterobacter
asv_1134	0.025	5e-06	no	no	0.0789474	7.89474e-05	no	no	0.025	1.25e-06	no	no	0.025	1.25e-06	no	no	Enterobacter
asv_1135	0.1	2.875e-05	no	no	0.105263	6.57895e-06	no	no	0.05	6.25e-06	no	no	0.075	5e-06	no	no	Enterobacter
asv_1136	0.2	8.75e-05	no	no	0.131579	6.05263e-05	no	no	0.025	1.25e-06	no	no	0.075	1.75e-05	no	no	Serratia
asv_1137	0.075	6.625e-05	no	no	0.0789474	7.89474e-06	no	no	0.175	3.25e-05	no	no	0.05	5e-06	no	no	Enterobacter
asv_1138	0.175	7e-05	no	no	0.131579	3.81579e-05	no	no	0.025	2.5e-06	no	no	0.025	2.5e-06	no	no	Enterobacter
asv_1139	0.075	1.125e-05	no	no	0.0263158	1.31579e-06	no	no	0	0	no	no	0.15	6.875e-05	no	no	Enterobacter
asv_1140	0	0	no	no	0.0526316	3.02632e-05	no	no	0.05	5e-06	no	no	0.1	7e-05	no	no	Enterobacter
asv_1141	0	0	no	no	0	0	no	no	0	0	no	no	0	0	no	no	Escherichia/Shigella
asv_1142	0.275	2.5e-05	no	no	0.263158	2.23684e-05	no	no	0	0	no	no	0.1	1e-05	no	no	Enterobacter
asv_1143	0.05	2.25e-05	no	no	0.0789474	1.97368e-05	no	no	0	0	no	no	0	0	no	no	Enterobacter
asv_1144	0.025	1.25e-06	no	no	0.0263158	1.31579e-06	no	no	0.1	6.25e-06	no	no	0.2	0.000155	no	no	Acinetobacter
asv_1145	0	0	no	no	0.0789474	2.36842e-05	no	no	0.075	1.25e-05	no	no	0.025	2.5e-06	no	no	Enterobacter
asv_1146	0.025	1.25e-06	no	no	0.0263158	1.31579e-06	no	no	0.05	2.5e-06	no	no	0.1	9.5e-05	no	no	Klebsiella
asv_1147	0.1	1.375e-05	no	no	0.0263158	1.31579e-06	no	no	0	0	no	no	0.225	7.25e-05	no	no	Providencia
asv_1148	0.075	1.375e-05	no	no	0.131579	3.42105e-05	no	no	0.05	3.75e-06	no	no	0	0	no	no	Enterobacter
asv_1149	0.2	4.875e-05	no	no	0.184211	3.42105e-05	no	no	0	0	no	no	0.075	5e-06	no	no	Cosenzaea
asv_1150	0	0	no	no	0.0526316	7.23684e-05	no	no	0	0	no	no	0	0	no	no	Pantoea
asv_1151	0.125	4.875e-05	no	no	0.0526316	1.44737e-05	no	no	0	0	no	no	0	0	no	no	Klebsiella
asv_1152	0.025	5e-06	no	no	0.0263158	5.26316e-06	no	no	0	0	no	no	0.125	5e-05	no	no	Enterobacter
asv_1153	0.025	1.75e-05	no	no	0.0263158	1.31579e-06	no	no	0.175	1.75e-05	no	no	0	0	no	no	Morganella
asv_1154	0	0	no	no	0.0263158	5.26316e-06	no	no	0.025	1.25e-06	no	no	0.225	5.75e-05	no	no	Providencia
asv_1155	0.1	2.25e-05	no	no	0.0526316	1.31579e-05	no	no	0.025	1.25e-06	no	no	0.05	3.625e-05	no	no	Enterobacter
asv_1156	0.05	1e-05	no	no	0	0	no	no	0	0	no	no	0.125	8.75e-05	no	no	Providencia
asv_1157	0.2	5.625e-05	no	no	0.157895	3.42105e-05	no	no	0	0	no	no	0.075	1e-05	no	no	Unclassified Enterobacteriaceae
asv_1158	0.125	6.25e-06	no	no	0.157895	3.68421e-05	no	no	0	0	no	no	0.025	3.75e-06	no	no	Enterobacter
asv_1159	0	0	no	no	0.0526316	2.76316e-05	no	no	0.025	1.25e-06	no	no	0	0	no	no	Klebsiella
asv_1160	0.05	7.5e-06	no	no	0.0263158	1.31579e-06	no	no	0.2	6.75e-05	no	no	0	0	no	no	Serratia
asv_1161	0.125	2.625e-05	no	no	0.0789474	1.44737e-05	no	no	0.2	2.375e-05	no	no	0.1	1.25e-05	no	no	Enterobacter
asv_1162	0.025	2.5e-06	no	no	0.0263158	2.63158e-06	no	no	0.175	9.125e-05	no	no	0	0	no	no	Enterobacter
asv_1163	0.025	1.25e-06	no	no	0.131579	3.81579e-05	no	no	0	0	no	no	0.075	3.75e-06	no	no	Klebsiella
asv_1164	0	0	no	no	0.0526316	2.36842e-05	no	no	0.125	8.75e-06	no	no	0.025	1.375e-05	no	no	Enterobacter
asv_1165	0.025	2.5e-06	no	no	0.105263	4.21053e-05	no	no	0.05	5e-06	no	no	0.025	1.25e-06	no	no	Klebsiella
asv_1166	0.05	8.75e-06	no	no	0.0526316	6.57895e-06	no	no	0.125	4.375e-05	no	no	0.025	3.75e-06	no	no	Serratia
asv_1167	0.1	2.375e-05	no	no	0.0526316	3.94737e-06	no	no	0.05	2e-05	no	no	0	0	no	no	Klebsiella
asv_1168	0	0	no	no	0	0	no	no	0	0	no	no	0.075	7.375e-05	no	no	Providencia
asv_1169	0	0	no	no	0.105263	4.21053e-05	no	no	0.025	3.75e-06	no	no	0.025	3.75e-06	no	no	Klebsiella
asv_1170	0.125	7.125e-05	no	no	0.0789474	2.10526e-05	no	no	0.275	2.375e-05	no	no	0.05	3.75e-06	no	no	Unclassified Orbaceae
asv_1171	0	0	no	no	0.131579	1.84211e-05	no	no	0.025	2.5e-06	no	no	0.025	1.375e-05	no	no	Enterobacter
asv_1172	0	0	no	no	0.0526316	5.26316e-06	no	no	0.125	1.75e-05	no	no	0.075	6.25e-06	no	no	Serratia
asv_1173	0.025	1.25e-06	no	no	0.0263158	1.31579e-06	no	no	0	0	no	no	0	0	no	no	Escherichia/Shigella
asv_1174	0.2	4.125e-05	no	no	0.131579	2.5e-05	no	no	0	0	no	no	0.025	2.5e-06	no	no	Serratia
asv_1175	0.1	4.125e-05	no	no	0.0789474	3.55263e-05	no	no	0.025	1.25e-06	no	no	0.15	4.125e-05	no	no	Providencia
asv_1176	0.1	4.875e-05	no	no	0.0526316	1.84211e-05	no	no	0	0	no	no	0.025	3.75e-06	no	no	Providencia
asv_1177	0.125	1.5e-05	no	no	0.105263	1.05263e-05	no	no	0.025	1.25e-06	no	no	0.2	3e-05	no	no	Proteus
asv_1178	0.15	4e-05	no	no	0.0789474	2.89474e-05	no	no	0	0	no	no	0.15	4.875e-05	no	no	Unclassified Morganellaceae
asv_1179	0.075	8.75e-06	no	no	0.0789474	9.21053e-06	no	no	0	0	no	no	0.325	0.0001125	no	no	Morganella
asv_1180	0.025	1.25e-06	no	no	0.105263	3.15789e-05	no	no	0	0	no	no	0	0	no	no	Klebsiella
asv_1181	0.05	8.75e-06	no	no	0.0263158	1.31579e-06	no	no	0.025	1.25e-06	no	no	0.2	3.375e-05	no	no	Providencia
asv_1182	0.125	4.5e-05	no	no	0.0526316	9.21053e-06	no	no	0.125	1.25e-05	no	no	0.025	3.75e-06	no	no	Enterobacter
asv_1183	0.1	1.25e-05	no	no	0.157895	3.15789e-05	no	no	0	0	no	no	0.025	2.5e-06	no	no	Enterobacter
asv_1184	0.075	2.25e-05	no	no	0.0263158	5.26316e-06	no	no	0	0	no	no	0.025	1.25e-06	no	no	Enterobacter
asv_1185	0	0	no	no	0	0	no	no	0.025	1.25e-06	no	no	0.025	2.5e-06	no	no	Bacillus
asv_1186	0	0	no	no	0	0	no	no	0	0	no	no	0	0	no	no	Bacillus
asv_1187	0	0	no	no	0	0	no	no	0.1	4.875e-05	no	no	0.025	3.75e-06	no	no	Klebsiella
asv_1188	0.15	2.5e-05	no	no	0.131579	1.84211e-05	no	no	0.025	2.5e-06	no	no	0.025	8.75e-06	no	no	Enterobacter
asv_1189	0.075	8.75e-06	no	no	0.157895	4.86842e-05	no	no	0.05	5e-06	no	no	0.025	1.25e-06	no	no	Klebsiella
asv_1190	0.05	2.125e-05	no	no	0.0526316	2.5e-05	no	no	0.05	3.75e-06	no	no	0.025	1.25e-06	no	no	Enterobacter
asv_1191	0	0	no	no	0.105263	6.57895e-06	no	no	0	0	no	no	0.05	3e-05	no	no	Providencia
asv_1192	0.2	4.25e-05	no	no	0.157895	2.89474e-05	no	no	0.05	1.125e-05	no	no	0.15	4.875e-05	no	no	Enterobacter
asv_1193	0.2	4.375e-05	no	no	0.157895	2.63158e-05	no	no	0	0	no	no	0.1	1.125e-05	no	no	Unclassified Enterobacteriaceae
asv_1194	0	0	no	no	0	0	no	no	0.025	5e-06	no	no	0.1	5.25e-05	no	no	Enterobacter
asv_1195	0.075	1e-05	no	no	0.105263	1.71053e-05	no	no	0.1	1.625e-05	no	no	0.125	7.5e-06	no	no	Enterobacter
asv_1196	0	0	no	no	0.131579	5.13158e-05	no	no	0	0	no	no	0	0	no	no	Enterobacter
asv_1197	0	0	no	no	0.0263158	5.26316e-06	no	no	0.225	4.25e-05	no	no	0	0	no	no	Providencia
asv_1198	0	0	no	no	0	0	no	no	0.325	4e-05	no	no	0.075	1.375e-05	no	no	Enterococcus
asv_1199	0.1	2.625e-05	no	no	0.0526316	1.57895e-05	no	no	0.075	8.75e-06	no	no	0.1	3.125e-05	no	no	Morganella
asv_1200	0.075	1.125e-05	no	no	0.0263158	9.21053e-06	no	no	0.35	7.375e-05	no	yes	0.05	5e-06	no	no	Unclassified Lactobacillales
asv_1201	0.2	3.625e-05	no	no	0.131579	1.97368e-05	no	no	0.025	1.25e-06	no	no	0.25	4e-05	no	no	Unclassified Morganellaceae
asv_1202	0.1	3.375e-05	no	no	0.131579	3.28947e-05	no	no	0.075	1.125e-05	no	no	0.025	6.25e-06	no	no	Serratia
asv_1203	0.05	3.75e-06	no	no	0.0263158	1.31579e-06	no	no	0	0	no	no	0	0	no	no	Escherichia/Shigella
asv_1204	0.075	1.5e-05	no	no	0.0526316	2.63158e-06	no	no	0.15	1.125e-05	no	no	0.025	1.25e-06	no	no	Morganella
asv_1205	0.1	2.5e-05	no	no	0.0789474	1.84211e-05	no	no	0.025	1.25e-06	no	no	0.15	3.375e-05	no	no	Morganella
asv_1206	0	0	no	no	0.0789474	1.31579e-05	no	no	0	0	no	no	0	0	no	no	Empedobacter
asv_1207	0.15	8.375e-05	no	no	0.0789474	4.21053e-05	no	no	0	0	no	no	0.025	6.25e-06	no	no	Unclassified Enterobacteriaceae
asv_1208	0.1	2.125e-05	no	no	0.131579	2.63158e-05	no	no	0	0	no	no	0.025	1.25e-06	no	no	Klebsiella
asv_1209	0.025	8.875e-05	no	no	0	0	no	no	0	0	no	no	0	0	no	no	Lactococcus
asv_1210	0.1	1.625e-05	no	no	0.0789474	1.44737e-05	no	no	0.05	2.5e-06	no	no	0.175	3.75e-05	no	no	Providencia
asv_1211	0	0	no	no	0	0	no	no	0	0	no	no	0	0	no	no	Limosilactobacillus
asv_1212	0.225	3.875e-05	no	no	0.131579	3.15789e-05	no	no	0.025	2.5e-06	no	no	0.25	5.125e-05	no	no	Morganella
asv_1213	0.075	3.75e-06	no	no	0.0789474	9.21053e-06	no	no	0.05	3.75e-06	no	no	0.075	2.625e-05	no	no	Enterobacter
asv_1214	0	0	no	no	0.0789474	1.71053e-05	no	no	0	0	no	no	0	0	no	no	Unclassified Weeksellaceae
asv_1215	0	0	no	no	0	0	no	no	0.1	2.25e-05	no	no	0.1	1.375e-05	no	no	Providencia
asv_1216	0.025	1.25e-06	no	no	0.0263158	3.15789e-05	no	no	0	0	no	no	0	0	no	no	Stenotrophomonas
asv_1217	0.15	7.875e-05	no	no	0.105263	5.78947e-05	no	no	0.1	1.25e-05	no	no	0	0	no	no	Serratia
asv_1218	0	0	no	no	0	0	no	no	0	0	no	no	0.2	0.000115	no	no	Unclassified Enterobacteriaceae
asv_1219	0.025	4.25e-05	no	no	0	0	no	no	0	0	no	no	0	0	no	no	Lactococcus
asv_1220	0	0	no	no	0	0	no	no	0	0	no	no	0.15	6.875e-05	no	no	Enterobacter
asv_1221	0.075	1.375e-05	no	no	0.105263	2.5e-05	no	no	0.175	1.625e-05	no	no	0.025	5e-06	no	no	Acinetobacter
asv_1222	0	0	no	no	0.157895	2.76316e-05	no	no	0.025	1.25e-06	no	no	0.05	2.5e-06	no	no	Enterobacter
asv_1223	0.075	4.625e-05	no	no	0.0263158	1.71053e-05	no	no	0.05	2.5e-06	no	no	0	0	no	no	Enterobacter
asv_1224	0.2	2.625e-05	no	no	0.131579	1.57895e-05	no	no	0	0	no	no	0.125	3.25e-05	no	no	Enterobacter
asv_1225	0.025	2.5e-06	no	no	0.157895	1.31579e-05	no	no	0.025	1.25e-06	no	no	0.175	3.875e-05	no	no	Alkanindiges
asv_1226	0.025	7.5e-06	no	no	0.131579	1.57895e-05	no	no	0.05	5e-06	no	no	0	0	no	no	Providencia
asv_1227	0.125	4.375e-05	no	no	0.131579	1.71053e-05	no	no	0	0	no	no	0.025	1.25e-06	no	no	Unclassified Lactobacillales
asv_1228	0.175	1.375e-05	no	no	0.131579	1.05263e-05	no	no	0.175	1.625e-05	no	no	0.1	1.375e-05	no	no	Enterobacter
asv_1229	0	0	no	no	0	0	no	no	0.05	3.75e-06	no	no	0.175	3.5e-05	no	no	Unclassified Morganellaceae
asv_1230	0	0	no	no	0	0	no	no	0	0	no	no	0.15	4.875e-05	no	no	Providencia
asv_1231	0	0	no	no	0	0	no	no	0.25	4.25e-05	no	no	0.025	5e-06	no	no	Klebsiella
asv_1232	0.1	3.125e-05	no	no	0.0526316	3.02632e-05	no	no	0	0	no	no	0.05	3.75e-06	no	no	Orbus
asv_1233	0.025	1.375e-05	no	no	0.105263	2.10526e-05	no	no	0.1	1.375e-05	no	no	0.075	7.5e-06	no	no	Acinetobacter
asv_1234	0.1	2.5e-05	no	no	0.0263158	1.97368e-05	no	no	0.025	5e-06	no	no	0	0	no	no	Serratia
asv_1235	0.025	1.25e-06	no	no	0	0	no	no	0	0	no	no	0	0	no	no	Escherichia/Shigella
asv_1236	0.175	7.375e-05	no	no	0.131579	4.73684e-05	no	no	0	0	no	no	0	0	no	no	Providencia
asv_1237	0.025	3.75e-06	no	no	0	0	no	no	0	0	no	no	0.075	6.5e-05	no	no	Enterobacter
asv_1238	0.025	2.5e-06	no	no	0.157895	4.07895e-05	no	no	0.025	1.25e-06	no	no	0.05	5e-06	no	no	Enterobacter
asv_1239	0	0	no	no	0.184211	2.23684e-05	no	no	0	0	no	no	0.05	1.125e-05	no	no	Enterobacter
asv_1240	0.025	2.5e-06	no	no	0.0263158	2.63158e-06	no	no	0.1	1.875e-05	no	no	0.025	3.75e-06	no	no	Serratia
asv_1241	0.025	3.75e-06	no	no	0	0	no	no	0.15	5.125e-05	no	no	0.05	2.5e-05	no	no	Serratia
asv_1242	0	0	no	no	0.0526316	1.31579e-05	no	no	0	0	no	no	0.15	1.875e-05	no	no	Providencia
asv_1243	0.075	8.75e-06	no	no	0.0789474	1.44737e-05	no	no	0.05	2.5e-06	no	no	0.15	3e-05	no	no	Enterobacter
asv_1244	0	0	no	no	0.0263158	1.05263e-05	no	no	0	0	no	no	0.15	4.375e-05	no	no	Enterobacter
asv_1245	0.15	2.375e-05	no	no	0.0526316	5.26316e-06	no	no	0	0	no	no	0.025	1.25e-06	no	no	Enterobacter
asv_1246	0.1	3e-05	no	no	0.0526316	2.36842e-05	no	no	0	0	no	no	0.05	6.375e-05	no	no	Providencia
asv_1247	0.175	5.5e-05	no	no	0.105263	4.47368e-05	no	no	0.025	2.5e-06	no	no	0.125	1.125e-05	no	no	Providencia
asv_1248	0	0	no	no	0.105263	3.81579e-05	no	no	0	0	no	no	0	0	no	no	Unclassified Enterobacterales
asv_1249	0.025	6.25e-06	no	no	0.105263	1.57895e-05	no	no	0.025	2.5e-06	no	no	0.025	1.25e-06	no	no	Enterobacter
asv_1250	0.15	1e-05	no	no	0.157895	1.18421e-05	no	no	0.125	6.25e-06	no	no	0.2	2.875e-05	no	no	Enterococcus
asv_1251	0.075	5e-06	no	no	0.0263158	2.63158e-06	no	no	0	0	no	no	0.075	3e-05	no	no	Providencia
asv_1252	0.15	3.875e-05	no	no	0.131579	3.15789e-05	no	no	0	0	no	no	0.175	3.625e-05	no	no	Providencia
asv_1253	0.125	5.875e-05	no	no	0.105263	7.89474e-06	no	no	0.025	3.75e-06	no	no	0	0	no	no	Citrobacter
asv_1254	0.025	1.25e-06	no	no	0.0526316	3.94737e-06	no	no	0.15	1.5e-05	no	no	0.1	4.125e-05	no	no	Providencia
asv_1255	0.175	2.125e-05	no	no	0.0526316	3.94737e-06	no	no	0	0	no	no	0.1	7.5e-06	no	no	Enterobacter
asv_1256	0.05	3.625e-05	no	no	0.0526316	3.81579e-05	no	no	0	0	no	no	0	0	no	no	Unclassified Enterobacteriaceae
asv_1257	0.025	1.25e-06	no	no	0.0526316	1.44737e-05	no	no	0.075	5e-06	no	no	0.075	7.5e-06	no	no	Klebsiella
asv_1258	0.125	8.75e-06	no	no	0.0789474	5.26316e-06	no	no	0.05	2.5e-06	no	no	0.125	3.25e-05	no	no	Providencia
asv_1259	0.2	3.875e-05	no	no	0.157895	3.02632e-05	no	no	0.025	1.25e-06	no	no	0	0	no	no	Enterococcus
asv_1260	0.075	1.125e-05	no	no	0.0263158	3.94737e-06	no	no	0	0	no	no	0.1	4e-05	no	no	Enterobacter
asv_1261	0.125	7.5e-06	no	no	0.0789474	5.26316e-06	no	no	0	0	no	no	0.15	2.25e-05	no	no	Enterobacter
asv_1262	0.05	1.875e-05	no	no	0.0263158	1.31579e-06	no	no	0.025	1.25e-06	no	no	0.1	3.875e-05	no	no	Enterobacter
asv_1263	0.15	1.375e-05	no	no	0.131579	1.57895e-05	no	no	0.025	3.75e-06	no	no	0.05	2.5e-06	no	no	Enterobacter
asv_1264	0.025	2.5e-06	no	no	0.0263158	2.63158e-06	no	no	0	0	no	no	0.2	3.5e-05	no	no	Providencia
asv_1265	0.025	2.5e-06	no	no	0	0	no	no	0.05	3.75e-06	no	no	0.25	9.375e-05	no	no	Morganella
asv_1266	0	0	no	no	0.0263158	7.5e-05	no	no	0	0	no	no	0	0	no	no	Pantoea
asv_1267	0	0	no	no	0	0	no	no	0.05	3.75e-06	no	no	0.025	2.5e-06	no	no	Bacillus
asv_1268	0.075	3.25e-05	no	no	0.0263158	1.31579e-05	no	no	0	0	no	no	0.025	1.25e-05	no	no	Unclassified Morganellaceae
asv_1269	0.075	6.25e-06	no	no	0.0263158	2.63158e-06	no	no	0.025	2.5e-06	no	no	0.3	7.5e-05	no	no	Morganella
asv_1270	0.05	2.5e-06	no	no	0.0263158	1.31579e-06	no	no	0.1	2e-05	no	no	0.075	1.75e-05	no	no	Klebsiella
asv_1271	0.15	4.5e-05	no	no	0.0789474	1.44737e-05	no	no	0	0	no	no	0.025	1.25e-06	no	no	Enterobacter
asv_1272	0	0	no	no	0.0263158	1.31579e-06	no	no	0.225	2.75e-05	no	no	0.025	1.25e-06	no	no	Providencia
asv_1273	0.125	3.875e-05	no	no	0.131579	4.60526e-05	no	no	0	0	no	no	0.05	4.5e-05	no	no	Enterobacter
asv_1274	0	0	no	no	0	0	no	no	0.175	4.125e-05	no	no	0	0	no	no	Klebsiella
asv_1275	0.05	1.75e-05	no	no	0	0	no	no	0	0	no	no	0.075	3.25e-05	no	no	Enterobacter
asv_1276	0.1	1.25e-05	no	no	0	0	no	no	0	0	no	no	0.2	5.25e-05	no	no	Providencia
asv_1277	0.125	3.125e-05	no	no	0.0526316	2.23684e-05	no	no	0	0	no	no	0	0	no	no	Serratia
asv_1278	0.2	1.625e-05	no	no	0.157895	1.05263e-05	no	no	0.225	3.125e-05	no	no	0.025	2.5e-06	no	no	Serratia
asv_1279	0.075	5e-06	no	no	0.0789474	2.10526e-05	no	no	0.125	1.125e-05	no	no	0	0	no	no	Enterobacter
asv_1280	0	0	no	no	0	0	no	no	0.175	2.5e-05	no	no	0	0	no	no	Providencia
asv_1281	0.05	5e-06	no	no	0.0263158	1.31579e-06	no	no	0.025	1.25e-06	no	no	0.125	4.25e-05	no	no	Morganella
asv_1282	0.175	4.125e-05	no	no	0.0789474	2.36842e-05	no	no	0	0	no	no	0	0	no	no	Unclassified Enterobacteriaceae
asv_1283	0.25	3.875e-05	no	no	0.105263	1.84211e-05	no	no	0	0	no	no	0.125	1.125e-05	no	no	Enterobacter
asv_1284	0.025	2.5e-06	no	no	0.105263	1.31579e-05	no	no	0	0	no	no	0	0	no	no	Unclassified Enterobacteriaceae
asv_1285	0.15	2.125e-05	no	no	0.0526316	6.57895e-06	no	no	0	0	no	no	0.15	3.25e-05	no	no	Providencia
asv_1286	0.125	1.625e-05	no	no	0.105263	1.57895e-05	no	no	0	0	no	no	0.175	1e-05	no	no	Providencia
asv_1287	0.1	8.75e-06	no	no	0.0789474	1.18421e-05	no	no	0.025	1.25e-06	no	no	0.1	1e-05	no	no	Enterobacter
asv_1288	0.05	1.625e-05	no	no	0.0263158	3.94737e-06	no	no	0.2	6e-05	no	no	0	0	no	no	Serratia
asv_1289	0.2	3.75e-05	no	no	0.105263	1.44737e-05	no	no	0	0	no	no	0.075	3.75e-06	no	no	Lactococcus
asv_1290	0.025	1.25e-06	no	no	0.184211	5.39474e-05	no	no	0.075	8.75e-06	no	no	0	0	no	no	Enterobacter
asv_1291	0.075	2.125e-05	no	no	0.0789474	1.18421e-05	no	no	0.025	1.25e-06	no	no	0.1	4.375e-05	no	no	Providencia
asv_1292	0	0	no	no	0.0263158	2.5e-05	no	no	0	0	no	no	0	0	no	no	Stenotrophomonas
asv_1293	0	0	no	no	0	0	no	no	0.05	5e-06	no	no	0.05	3.125e-05	no	no	Providencia
asv_1294	0.05	2.75e-05	no	no	0	0	no	no	0.025	3.25e-05	no	no	0	0	no	no	Klebsiella
asv_1295	0.25	2.125e-05	no	no	0.131579	1.18421e-05	no	no	0.075	5e-06	no	no	0.075	1e-05	no	no	Enterococcus
asv_1296	0.025	8.75e-06	no	no	0.0789474	1.31579e-05	no	no	0	0	no	no	0.075	4.25e-05	no	no	Morganella
asv_1297	0.075	8.75e-06	no	no	0.0526316	7.89474e-06	no	no	0.025	2.5e-06	no	no	0.125	4.625e-05	no	no	Enterobacter
asv_1298	0.05	2.5e-06	no	no	0.210526	4.73684e-05	no	no	0	0	no	no	0.025	2.5e-06	no	no	Enterobacter
asv_1299	0.075	3.75e-06	no	no	0.0789474	5.26316e-06	no	no	0.05	3.75e-06	no	no	0.25	3e-05	no	no	Enterococcus
asv_1300	0	0	no	no	0.184211	2.36842e-05	no	no	0.025	2.5e-06	no	no	0.1	6.25e-06	no	no	Enterobacter
asv_1301	0.025	1.25e-06	no	no	0.0263158	1.31579e-06	no	no	0.025	1.25e-06	no	no	0.125	4.75e-05	no	no	Unclassified Enterobacterales
asv_1302	0.05	2.5e-06	no	no	0.0263158	1.31579e-06	no	no	0	0	no	no	0.025	3.75e-06	no	no	Listeria
asv_1303	0.175	4.875e-05	no	no	0.105263	4.34211e-05	no	no	0	0	no	no	0.1	1.625e-05	no	no	Unclassified Enterobacteriaceae
asv_1304	0.125	3.375e-05	no	no	0.0789474	1.44737e-05	no	no	0	0	no	no	0.125	1.75e-05	no	no	Cosenzaea
asv_1305	0.025	1.25e-06	no	no	0.0263158	1.31579e-06	no	no	0	0	no	no	0.1	4.375e-05	no	no	Aeromonas
asv_1306	0	0	no	no	0.131579	4.47368e-05	no	no	0.025	7.5e-06	no	no	0	0	no	no	Klebsiella
asv_1307	0.125	4e-05	no	no	0.0789474	1.97368e-05	no	no	0.025	1.25e-06	no	no	0.1	2e-05	no	no	Unclassified Enterobacteriaceae
asv_1308	0.075	1.375e-05	no	no	0.0526316	1.31579e-05	no	no	0	0	no	no	0.1	4.625e-05	no	no	Aeromonas
asv_1309	0.05	7.5e-06	no	no	0.0526316	3.94737e-06	no	no	0	0	no	no	0	0	no	no	Enterobacter
asv_1310	0.025	1.25e-06	no	no	0.0789474	7.89474e-06	no	no	0	0	no	no	0.075	1.5e-05	no	no	Unclassified Enterobacterales
asv_1311	0.05	6.25e-06	no	no	0.263158	2.89474e-05	no	no	0	0	no	no	0.025	1.25e-06	no	no	Enterobacter
asv_1312	0	0	no	no	0	0	no	no	0.125	8.75e-06	no	no	0.05	2.625e-05	no	no	Providencia
asv_1313	0	0	no	no	0	0	no	no	0.125	6.125e-05	no	no	0	0	no	no	Serratia
asv_1314	0.075	1.625e-05	no	no	0.0789474	1.57895e-05	no	no	0.075	1.375e-05	no	no	0.025	5e-06	no	no	Escherichia/Shigella
asv_1315	0.175	4e-05	no	no	0.210526	2.36842e-05	no	no	0.025	2.5e-06	no	no	0	0	no	no	Cosenzaea
asv_1316	0.025	1.25e-06	no	no	0.0263158	1.31579e-06	no	no	0	0	no	no	0.025	1.25e-06	no	no	Bacillus
asv_1317	0.1	3e-05	no	no	0.0263158	6.57895e-06	no	no	0.025	5e-06	no	no	0.05	5e-06	no	no	Enterobacter
asv_1318	0	0	no	no	0	0	no	no	0.075	7.5e-06	no	no	0.15	5.25e-05	no	no	Enterobacter
asv_1319	0	0	no	no	0.0263158	1.31579e-06	no	no	0.075	6.25e-06	no	no	0.25	3.25e-05	no	no	Enterococcus
asv_1320	0	0	no	no	0.0263158	5e-05	no	no	0	0	no	no	0	0	no	no	Pantoea
asv_1321	0.1	2.5e-05	no	no	0.0789474	2.63158e-05	no	no	0.025	1.25e-06	no	no	0	0	no	no	Unclassified Enterobacteriaceae
asv_1322	0	0	no	no	0.105263	4.21053e-05	no	no	0	0	no	no	0	0	no	no	Unclassified Enterobacterales
asv_1323	0	0	no	no	0	0	no	no	0.15	2.25e-05	no	no	0.2	1.5e-05	no	no	Morganella
asv_1324	0.1	7e-05	no	no	0.0789474	9.21053e-06	no	no	0.125	8.75e-06	no	no	0.075	1.25e-05	no	no	Unclassified Orbaceae
asv_1325	0.1	5e-06	no	no	0.157895	2.23684e-05	no	no	0.075	7.5e-06	no	no	0	0	no	no	Flavobacterium
asv_1326	0.05	3.75e-06	no	no	0.0526316	3.94737e-06	no	no	0	0	no	no	0.125	2.875e-05	no	no	Morganella
asv_1327	0.025	1.25e-06	no	no	0.0526316	3.94737e-06	no	no	0	0	no	no	0.175	3.875e-05	no	no	Providencia
asv_1328	0.025	6.25e-06	no	no	0.0263158	5.26316e-06	no	no	0.05	6.25e-06	no	no	0.075	9.25e-05	no	no	Providencia
asv_1329	0.075	1.375e-05	no	no	0.0263158	1.31579e-06	no	no	0	0	no	no	0.15	4.125e-05	no	no	Cosenzaea
asv_1330	0.125	4.5e-05	no	no	0.157895	5.52632e-05	no	no	0.025	1.25e-06	no	no	0.05	3.75e-06	no	no	Comamonas
asv_1331	0.075	2.125e-05	no	no	0.0526316	6.57895e-06	no	no	0	0	no	no	0.025	8.75e-06	no	no	Providencia
asv_1332	0.075	4.5e-05	no	no	0.0789474	4.73684e-05	no	no	0.1	1.25e-05	no	no	0	0	no	no	Morganella
asv_1333	0.175	3.125e-05	no	no	0.105263	2.5e-05	no	no	0	0	no	no	0.15	3.5e-05	no	no	Providencia
asv_1334	0	0	no	no	0.0263158	2.63158e-06	no	no	0.175	3.625e-05	no	no	0	0	no	no	Providencia
asv_1335	0.075	1e-05	no	no	0.0526316	2.63158e-06	no	no	0	0	no	no	0.2	4e-05	no	no	Morganella
asv_1336	0.225	5e-05	no	no	0.184211	3.68421e-05	no	no	0	0	no	no	0.075	1.75e-05	no	no	Cosenzaea
asv_1337	0	0	no	no	0.0789474	1.97368e-05	no	no	0.05	7.5e-06	no	no	0.05	2e-05	no	no	Enterobacter
asv_1338	0.1	8.75e-06	no	no	0.0526316	3.94737e-06	no	no	0.175	2.625e-05	no	no	0.05	3.75e-06	no	no	Serratia
asv_1339	0	0	no	no	0	0	no	no	0.025	2.75e-05	no	no	0	0	no	no	Enterococcus
asv_1340	0	0	no	no	0.131579	3.42105e-05	no	no	0.025	1.25e-06	no	no	0.025	1.25e-06	no	no	Klebsiella
asv_1341	0.075	1.5e-05	no	no	0.0263158	3.94737e-06	no	no	0.025	2.5e-06	no	no	0.075	1.5e-05	no	no	Enterobacter
asv_1342	0	0	no	no	0	0	no	no	0.075	1.75e-05	no	no	0.1	3.125e-05	no	no	Providencia
asv_1343	0.025	1.25e-06	no	no	0	0	no	no	0.125	2.125e-05	no	no	0.025	5e-06	no	no	Klebsiella
asv_1344	0.025	3.75e-06	no	no	0.0263158	3.94737e-06	no	no	0.125	2.5e-05	no	no	0.1	1.5e-05	no	no	Providencia
asv_1345	0.1	2.5e-05	no	no	0.0526316	1.84211e-05	no	no	0	0	no	no	0.2	3.625e-05	no	no	Morganella
asv_1346	0.125	1.25e-05	no	no	0.0789474	6.57895e-06	no	no	0	0	no	no	0.1	8.75e-06	no	no	Enterobacter
asv_1347	0.05	5e-06	no	no	0.131579	4.73684e-05	no	no	0	0	no	no	0	0	no	no	Klebsiella
asv_1348	0	0	no	no	0.0789474	4.34211e-05	no	no	0	0	no	no	0	0	no	no	Pantoea
asv_1349	0	0	no	no	0.131579	3.28947e-05	no	no	0.05	5e-06	no	no	0	0	no	no	Enterobacter
asv_1350	0	0	no	no	0	0	no	no	0	0	no	no	0	0	no	no	Escherichia/Shigella
asv_1351	0.125	7e-05	no	no	0.0789474	3.42105e-05	no	no	0	0	no	no	0.025	1.25e-06	no	no	Providencia
asv_1352	0.225	3.75e-05	no	no	0.210526	3.68421e-05	no	no	0.025	1.25e-06	no	no	0	0	no	no	Chryseobacterium
asv_1353	0.1	1.875e-05	no	no	0.157895	2.10526e-05	no	no	0.025	1.25e-06	no	no	0	0	no	no	Enterobacter
asv_1354	0	0	no	no	0.105263	3.94737e-05	no	no	0	0	no	no	0.05	2.5e-06	no	no	Klebsiella
asv_1355	0.025	1.25e-06	no	no	0.157895	5e-05	no	no	0	0	no	no	0.025	1.25e-06	no	no	Enterobacter
asv_1356	0	0	no	no	0.131579	4.07895e-05	no	no	0	0	no	no	0	0	no	no	Terrimicrobium
asv_1357	0.025	1e-05	no	no	0.0263158	1.05263e-05	no	no	0.1	1.625e-05	no	no	0.05	3.75e-06	no	no	Providencia
asv_1358	0	0	no	no	0.0526316	2.36842e-05	no	no	0	0	no	no	0	0	no	no	Enterobacter
asv_1359	0	0	no	no	0.0526316	3.42105e-05	no	no	0	0	no	no	0.025	1.25e-06	no	no	Unclassified Enterobacteriaceae
asv_1360	0.2	1.75e-05	no	no	0.184211	1.97368e-05	no	no	0.15	1.875e-05	no	no	0	0	no	no	Enterobacter
asv_1361	0.025	1.25e-06	no	no	0.0526316	3.94737e-06	no	no	0.125	7.5e-06	no	no	0.025	2.5e-06	no	no	Unclassified Lactobacillales
asv_1362	0.05	8.75e-06	no	no	0.0263158	6.57895e-06	no	no	0.2	6.375e-05	no	no	0.05	3.75e-06	no	no	Enterobacter
asv_1363	0.05	3.75e-06	no	no	0.0263158	1.31579e-06	no	no	0	0	no	no	0.25	8.125e-05	no	no	Morganella
asv_1364	0.125	2.125e-05	no	no	0.0789474	1.18421e-05	no	no	0	0	no	no	0.05	3.75e-06	no	no	Unclassified Morganellaceae
asv_1365	0	0	no	no	0.0526316	1.18421e-05	no	no	0.05	2.5e-06	no	no	0.05	3.75e-06	no	no	Enterobacter
asv_1366	0.075	8.75e-06	no	no	0.0789474	2.5e-05	no	no	0.025	1.125e-05	no	no	0.025	5e-06	no	no	Enterobacter
asv_1367	0	0	no	no	0	0	no	no	0	0	no	no	0.15	3.375e-05	no	no	Providencia
asv_1368	0.2	4e-05	no	no	0.157895	3.68421e-05	no	no	0.025	1.25e-06	no	no	0.1	8.75e-06	no	no	Enterobacter
asv_1369	0	0	no	no	0.0263158	1.31579e-05	no	no	0	0	no	no	0.15	3.75e-05	no	no	Enterobacter
asv_1370	0.275	3.375e-05	no	no	0.157895	2.5e-05	no	no	0.025	1.25e-06	no	no	0.1	5e-06	no	no	Unclassified Enterococcaceae
asv_1371	0.025	3.75e-06	no	no	0	0	no	no	0.075	1.5e-05	no	no	0.05	1.375e-05	no	no	Morganella
asv_1372	0.125	3.125e-05	no	no	0.0526316	2.10526e-05	no	no	0	0	no	no	0.05	3.75e-06	no	no	Providencia
asv_1373	0.075	6.25e-06	no	no	0.131579	1.84211e-05	no	no	0	0	no	no	0.075	1e-05	no	no	Enterobacter
asv_1374	0.275	2.875e-05	no	no	0.105263	6.57895e-06	no	no	0.1	6.25e-06	no	no	0.025	1.25e-06	no	no	Lactococcus
asv_1375	0.075	3.25e-05	no	no	0.0526316	2.10526e-05	no	no	0.125	1.25e-05	no	no	0.05	2.5e-06	no	no	Serratia
asv_1376	0.225	5.125e-05	no	no	0.157895	3.28947e-05	no	no	0.075	5e-06	no	no	0.05	3.75e-06	no	no	Serratia
asv_1377	0.175	1.625e-05	no	no	0.157895	1.57895e-05	no	no	0.025	3.75e-06	no	no	0.1	2.25e-05	no	no	Enterobacter
asv_1378	0.15	2.25e-05	no	no	0.0789474	1.84211e-05	no	no	0	0	no	no	0.05	5e-06	no	no	Providencia
asv_1379	0.1	3e-05	no	no	0.0526316	7.89474e-06	no	no	0	0	no	no	0	0	no	no	Unclassified Enterobacteriaceae
asv_1380	0.125	3.125e-05	no	no	0.105263	2.23684e-05	no	no	0.025	2.5e-06	no	no	0.025	2.5e-06	no	no	Cosenzaea
asv_1381	0.1	2.625e-05	no	no	0.131579	2.89474e-05	no	no	0.075	1.375e-05	no	no	0.025	6.25e-06	no	no	Enterobacter
asv_1382	0.025	6.25e-06	no	no	0.0263158	1.31579e-06	no	no	0	0	no	no	0	0	no	no	Citrobacter
asv_1383	0.025	1.25e-06	no	no	0	0	no	no	0	0	no	no	0.15	4.875e-05	no	no	Enterobacter
asv_1384	0.15	2.375e-05	no	no	0.105263	2.10526e-05	no	no	0	0	no	no	0.15	1e-05	no	no	Providencia
asv_1385	0	0	no	no	0	0	no	no	0	0	no	no	0.125	4.25e-05	no	no	Unclassified Enterobacterales
asv_1386	0	0	no	no	0	0	no	no	0	0	no	no	0.075	9e-05	no	no	Providencia
asv_1387	0	0	no	no	0.131579	3.28947e-05	no	no	0	0	no	no	0	0	no	no	Klebsiella
asv_1388	0	0	no	no	0.0263158	3.94737e-06	no	no	0	0	no	no	0.025	6.25e-06	no	no	Escherichia/Shigella
asv_1389	0	0	no	no	0	0	no	no	0.35	2.75e-05	no	yes	0.075	5e-06	no	no	Enterococcus
asv_1390	0.1	6e-05	no	no	0.0263158	2.63158e-05	no	no	0.075	6.25e-06	no	no	0.025	1.25e-06	no	no	Gilliamella
asv_1391	0	0	no	no	0.0789474	1.84211e-05	no	no	0.025	1.25e-06	no	no	0	0	no	no	Klebsiella
asv_1392	0.025	2.5e-06	no	no	0.0526316	1.44737e-05	no	no	0.025	1.25e-06	no	no	0.1	1e-05	no	no	Enterobacter
asv_1393	0	0	no	no	0.0789474	3.68421e-05	no	no	0.025	3.75e-06	no	no	0	0	no	no	Enterobacter
asv_1394	0	0	no	no	0.105263	3.28947e-05	no	no	0.15	2.625e-05	no	no	0.025	2.5e-06	no	no	Enterobacter
asv_1395	0	0	no	no	0.0263158	3.94737e-06	no	no	0.1	1.375e-05	no	no	0.15	2e-05	no	no	Klebsiella
asv_1396	0.15	3e-05	no	no	0.0526316	2.63158e-06	no	no	0	0	no	no	0.025	3.75e-06	no	no	Enterobacter
asv_1397	0.15	4.25e-05	no	no	0.0789474	3.94737e-05	no	no	0	0	no	no	0.1	2.25e-05	no	no	Providencia
asv_1398	0.075	1.375e-05	no	no	0.0526316	7.89474e-06	no	no	0	0	no	no	0.05	1.625e-05	no	no	Enterobacter
asv_1399	0.075	2.625e-05	no	no	0.0263158	1.44737e-05	no	no	0.025	2.5e-06	no	no	0.125	3e-05	no	no	Morganella
asv_1400	0.125	4.25e-05	no	no	0.0263158	2.23684e-05	no	no	0	0	no	no	0	0	no	no	Lactococcus
asv_1401	0.1	1.375e-05	no	no	0.0526316	9.21053e-06	no	no	0	0	no	no	0.1	2.125e-05	no	no	Providencia
asv_1402	0.025	6.25e-06	no	no	0	0	no	no	0.2	5.5e-05	no	no	0.05	3.75e-06	no	no	Scandinavium
asv_1403	0.15	1.875e-05	no	no	0.184211	1.97368e-05	no	no	0	0	no	no	0.05	7.5e-06	no	no	Acinetobacter
asv_1404	0.075	3.75e-05	no	no	0.0263158	1.71053e-05	no	no	0	0	no	no	0.15	2.875e-05	no	no	Cosenzaea
asv_1405	0.15	4.875e-05	no	no	0.0789474	3.42105e-05	no	no	0	0	no	no	0.05	8.75e-06	no	no	Providencia
asv_1406	0	0	no	no	0.0526316	9.21053e-06	no	no	0.05	6.25e-06	no	no	0.15	3.125e-05	no	no	Enterobacter
asv_1407	0	0	no	no	0	0	no	no	0.15	2.25e-05	no	no	0.025	3.75e-06	no	no	Klebsiella
asv_1408	0	0	no	no	0	0	no	no	0	0	no	no	0.025	1.25e-06	no	no	Bacillus
asv_1409	0.05	1.375e-05	no	no	0.0526316	1.44737e-05	no	no	0	0	no	no	0.175	2.625e-05	no	no	Morganella
asv_1410	0.1	4.625e-05	no	no	0.0263158	1.97368e-05	no	no	0.025	1.25e-06	no	no	0	0	no	no	Unclassified Orbaceae
asv_1411	0.225	5.625e-05	no	no	0.184211	5.39474e-05	no	no	0	0	no	no	0.025	2.5e-06	no	no	Morganella
asv_1412	0.15	2e-05	no	no	0.105263	1.71053e-05	no	no	0	0	no	no	0.025	1.25e-06	no	no	Providencia
asv_1413	0.075	2e-05	no	no	0.0263158	1.31579e-06	no	no	0	0	no	no	0	0	no	no	Enterobacter
asv_1414	0	0	no	no	0.105263	3.28947e-05	no	no	0.05	3.75e-06	no	no	0	0	no	no	Klebsiella
asv_1415	0.125	1.5e-05	no	no	0.105263	1.57895e-05	no	no	0.025	1.25e-06	no	no	0.025	2.5e-06	no	no	Morganella
asv_1416	0	0	no	no	0	0	no	no	0	0	no	no	0	0	no	no	Erwinia
asv_1417	0.15	1.75e-05	no	no	0.105263	9.21053e-06	no	no	0	0	no	no	0.125	8.75e-06	no	no	Enterobacter
asv_1418	0.05	2.5e-06	no	no	0.0789474	9.21053e-06	no	no	0.1	1e-05	no	no	0	0	no	no	Enterobacter
asv_1419	0.025	1.25e-06	no	no	0.105263	2.23684e-05	no	no	0.1	1e-05	no	no	0	0	no	no	Enterobacter
asv_1420	0.025	1.25e-06	no	no	0	0	no	no	0	0	no	no	0.05	2.125e-05	no	no	Enterobacter
asv_1421	0.15	7.375e-05	no	no	0.0789474	7.23684e-05	no	no	0	0	no	no	0	0	no	no	Phnomibacter
asv_1422	0.125	1.75e-05	no	no	0.157895	3.81579e-05	no	no	0.075	7.5e-06	no	no	0	0	no	no	Enterobacter
asv_1423	0.025	1.25e-06	no	no	0.0526316	5.26316e-06	no	no	0.075	1.25e-05	no	no	0.075	1.125e-05	no	no	Serratia
asv_1424	0.175	3.375e-05	no	no	0.105263	1.57895e-05	no	no	0	0	no	no	0.1	1.125e-05	no	no	Unclassified Enterobacteriaceae
asv_1425	0	0	no	no	0.0263158	2.63158e-06	no	no	0	0	no	no	0.175	6.125e-05	no	no	Morganella
asv_1426	0.05	2.5e-06	no	no	0.0263158	2.63158e-06	no	no	0.025	1.25e-06	no	no	0	0	no	no	Bacillus
asv_1427	0	0	no	no	0.0263158	2.63158e-06	no	no	0.225	7e-05	no	no	0.025	3.75e-06	no	no	Enterobacter
asv_1428	0	0	no	no	0.0526316	2.5e-05	no	no	0.025	1.25e-06	no	no	0	0	no	no	Acinetobacter
asv_1429	0	0	no	no	0.105263	3.55263e-05	no	no	0	0	no	no	0	0	no	no	Serratia
asv_1430	0.175	3.625e-05	no	no	0.0789474	2.63158e-05	no	no	0	0	no	no	0.025	2.5e-06	no	no	Unclassified Lactobacillales
asv_1431	0	0	no	no	0	0	no	no	0.05	7.5e-06	no	no	0.075	5e-05	no	no	Providencia
asv_1432	0	0	no	no	0	0	no	no	0	0	no	no	0	0	no	no	Erwinia
asv_1433	0	0	no	no	0.105263	3.94737e-05	no	no	0	0	no	no	0	0	no	no	Pantoea
asv_1434	0	0	no	no	0.0526316	3.94737e-06	no	no	0.1	8.75e-06	no	no	0.15	1.75e-05	no	no	Providencia
asv_1435	0	0	no	no	0	0	no	no	0.15	2.5e-05	no	no	0	0	no	no	Unclassified Enterobacterales
asv_1436	0.025	1.25e-06	no	no	0.0263158	1.31579e-06	no	no	0.025	2.25e-05	no	no	0.05	5e-06	no	no	Unclassified Enterobacterales
asv_1437	0.075	5e-06	no	no	0.0263158	1.31579e-06	no	no	0	0	no	no	0.2	4e-05	no	no	Cosenzaea
asv_1438	0	0	no	no	0.157895	2.23684e-05	no	no	0	0	no	no	0	0	no	no	Empedobacter
asv_1439	0.2	2e-05	no	no	0.105263	1.05263e-05	no	no	0.05	3.75e-06	no	no	0.075	8.75e-06	no	no	Unclassified Enterococcaceae
asv_1440	0.15	3.875e-05	no	no	0.0789474	2.5e-05	no	no	0	0	no	no	0.075	7.5e-06	no	no	Enterobacter
asv_1441	0.025	1.25e-06	no	no	0.131579	2.63158e-05	no	no	0	0	no	no	0.025	1.25e-06	no	no	Enterobacter
asv_1442	0.05	5e-06	no	no	0.0526316	3.94737e-06	no	no	0	0	no	no	0.075	8.75e-06	no	no	Enterobacter
asv_1443	0.05	3.25e-05	no	no	0	0	no	no	0.075	1.375e-05	no	no	0	0	no	no	Morganella
asv_1444	0.075	7.5e-06	no	no	0.157895	2.36842e-05	no	no	0.05	6.25e-06	no	no	0	0	no	no	Enterobacter
asv_1445	0.075	6.25e-06	no	no	0.0263158	2.63158e-06	no	no	0.1	1e-05	no	no	0.025	6.25e-06	no	no	Serratia
asv_1446	0.05	1.375e-05	no	no	0.0526316	1.57895e-05	no	no	0.075	1.375e-05	no	no	0.05	2.5e-06	no	no	Unclassified Enterobacteriaceae
asv_1447	0.15	3.375e-05	no	no	0.0526316	1.18421e-05	no	no	0	0	no	no	0	0	no	no	Enterobacter
asv_1448	0.05	7.5e-06	no	no	0	0	no	no	0	0	no	no	0.15	3.875e-05	no	no	Providencia
asv_1449	0.125	8.75e-06	no	no	0.0789474	3.94737e-06	no	no	0.05	5e-06	no	no	0.175	2.875e-05	no	no	Morganella
asv_1450	0.175	2.5e-05	no	no	0.131579	2.10526e-05	no	no	0.025	1.25e-06	no	no	0.05	8.75e-06	no	no	Cosenzaea
asv_1451	0	0	no	no	0	0	no	no	0	0	no	no	0.175	3.375e-05	no	no	Providencia
asv_1452	0.225	2.25e-05	no	no	0.184211	3.42105e-05	no	no	0	0	no	no	0.15	3.625e-05	no	no	Leucobacter
asv_1453	0	0	no	no	0	0	no	no	0	0	no	no	0	0	no	no	Erwinia
asv_1454	0.225	2.125e-05	no	no	0.131579	1.57895e-05	no	no	0.075	1.375e-05	no	no	0.05	6.25e-06	no	no	Bacillus
asv_1455	0	0	no	no	0	0	no	no	0.025	1.25e-06	no	no	0.05	4.25e-05	no	no	Enterobacter
asv_1456	0.15	3.125e-05	no	no	0.0789474	1.97368e-05	no	no	0	0	no	no	0.025	1.25e-06	no	no	Serratia
asv_1457	0.375	5.875e-05	no	no	0.289474	5.39474e-05	no	no	0	0	no	no	0	0	no	no	Pseudomonas
asv_1458	0	0	no	no	0	0	no	no	0.075	1.75e-05	no	no	0	0	no	no	Providencia
asv_1459	0	0	no	no	0.0263158	4.86842e-05	no	no	0	0	no	no	0	0	no	no	Acinetobacter
asv_1460	0.175	2.25e-05	no	no	0.105263	1.44737e-05	no	no	0.05	5e-06	no	no	0.025	1.375e-05	no	no	Unclassified Enterobacteriaceae
asv_1461	0	0	no	no	0.0263158	5.65789e-05	no	no	0	0	no	no	0	0	no	no	Pantoea
asv_1462	0.075	3.75e-06	no	no	0.157895	1.05263e-05	no	no	0	0	no	no	0.025	3.75e-06	no	no	Klebsiella
asv_1463	0	0	no	no	0.157895	3.55263e-05	no	no	0	0	no	no	0	0	no	no	Klebsiella
asv_1464	0.05	6.25e-06	no	no	0.131579	1.57895e-05	no	no	0	0	no	no	0.125	2.125e-05	no	no	Enterobacter
asv_1465	0.025	1.25e-06	no	no	0.0263158	1.31579e-06	no	no	0.125	3.375e-05	no	no	0.025	1.5e-05	no	no	Unclassified Lactobacillales
asv_1466	0.05	7.5e-06	no	no	0.105263	2.63158e-05	no	no	0	0	no	no	0	0	no	no	Enterobacter
asv_1467	0.325	3e-05	no	no	0.184211	2.23684e-05	no	no	0.025	2.5e-06	no	no	0.1	5e-06	no	no	Enterococcus
asv_1468	0.025	1.75e-05	no	no	0	0	no	no	0	0	no	no	0	0	no	no	Unclassified Enterobacteriaceae
asv_1469	0.05	5e-05	no	no	0	0	no	no	0	0	no	no	0	0	no	no	Citrobacter
asv_1470	0.025	6.25e-06	no	no	0.0789474	4.47368e-05	no	no	0	0	no	no	0.025	1.25e-06	no	no	Klebsiella
asv_1471	0.05	2.5e-06	no	no	0.0263158	1.31579e-06	no	no	0.025	5e-06	no	no	0.05	9e-05	no	no	Enterobacter
asv_1472	0.175	2.75e-05	no	no	0.105263	6.57895e-06	no	no	0.025	1.25e-06	no	no	0	0	no	no	Serratia
asv_1473	0	0	no	no	0.0263158	5.39474e-05	no	no	0	0	no	no	0	0	no	no	Unclassified Erwiniaceae
asv_1474	0	0	no	no	0	0	no	no	0	0	no	no	0.05	7.5e-06	no	no	Bacillus
asv_1475	0	0	no	no	0	0	no	no	0.025	1.25e-06	no	no	0.225	6e-05	no	no	Morganella
asv_1476	0.05	2.375e-05	no	no	0.0526316	9.21053e-06	no	no	0	0	no	no	0.025	2.5e-06	no	no	Enterobacter
asv_1477	0.025	6.25e-06	no	no	0.0263158	6.57895e-06	no	no	0	0	no	no	0.1	4.375e-05	no	no	Aeromonas
asv_1478	0.225	2.625e-05	no	no	0.210526	2.10526e-05	no	no	0	0	no	no	0.05	8.75e-06	no	no	Cosenzaea
asv_1479	0.025	5e-06	no	no	0.0263158	5.26316e-06	no	no	0	0	no	no	0.15	8.25e-05	no	no	Enterobacter
asv_1480	0.025	1.25e-06	no	no	0.0526316	7.89474e-06	no	no	0	0	no	no	0	0	no	no	Enterobacter
asv_1481	0.125	1e-05	no	no	0.157895	1.44737e-05	no	no	0.025	1.25e-06	no	no	0.15	1.5e-05	no	no	Enterococcus
asv_1482	0.05	1.625e-05	no	no	0.0526316	2.63158e-06	no	no	0	0	no	no	0.025	1.25e-06	no	no	Enterobacter
asv_1483	0	0	no	no	0	0	no	no	0.05	3.75e-06	no	no	0.125	5.25e-05	no	no	Klebsiella
asv_1484	0.075	1.625e-05	no	no	0.0526316	1.57895e-05	no	no	0	0	no	no	0	0	no	no	Unclassified Enterobacteriaceae
asv_1485	0.125	3.875e-05	no	no	0.0789474	1.05263e-05	no	no	0.025	1.25e-06	no	no	0	0	no	no	Orbus
asv_1486	0.025	7.5e-06	no	no	0.0263158	5.26316e-06	no	no	0.05	1.125e-05	no	no	0.075	1.875e-05	no	no	Serratia
asv_1487	0.025	1.25e-06	no	no	0.0263158	1.31579e-06	no	no	0	0	no	no	0.175	5.25e-05	no	no	Providencia
asv_1488	0	0	no	no	0	0	no	no	0.15	1.875e-05	no	no	0.025	1.25e-06	no	no	Serratia
asv_1489	0.05	1.625e-05	no	no	0.0263158	1.44737e-05	no	no	0	0	no	no	0.075	6.125e-05	no	no	Enterobacter
asv_1490	0.1	2e-05	no	no	0.0789474	1.97368e-05	no	no	0	0	no	no	0.025	5e-06	no	no	Orbus
asv_1491	0	0	no	no	0.0263158	1.31579e-06	no	no	0	0	no	no	0.025	3.75e-05	no	no	Staphylococcus
asv_1492	0	0	no	no	0.0263158	5.26316e-06	no	no	0.075	1e-05	no	no	0	0	no	no	Providencia
asv_1493	0.075	7.5e-06	no	no	0.0789474	7.89474e-06	no	no	0.15	1.25e-05	no	no	0.05	5e-06	no	no	Enterococcus
asv_1494	0.1	3.625e-05	no	no	0.0789474	2.89474e-05	no	no	0.1	1.375e-05	no	no	0.025	1.25e-06	no	no	Enterobacter
asv_1495	0.075	8.75e-06	no	no	0.0263158	1.31579e-06	no	no	0	0	no	no	0.075	3.875e-05	no	no	Unclassified Enterobacteriaceae
asv_1496	0	0	no	no	0.0263158	1.31579e-06	no	no	0.05	2.5e-06	no	no	0.025	2.625e-05	no	no	Staphylococcus
asv_1497	0	0	no	no	0.0263158	2.63158e-06	no	no	0.275	1.875e-05	no	no	0.1	7.5e-06	no	no	Unclassified Lactobacillales
asv_1498	0	0	no	no	0.0526316	6.57895e-06	no	no	0	0	no	no	0.075	2.625e-05	no	no	Enterobacter
asv_1499	0.05	5e-06	no	no	0.105263	1.71053e-05	no	no	0.025	1.25e-06	no	no	0.175	1.625e-05	no	no	Enterococcus
asv_1500	0.125	3.25e-05	no	no	0.105263	9.21053e-06	no	no	0.1	1.125e-05	no	no	0.075	1e-05	no	no	Citrobacter
asv_1501	0	0	no	no	0	0	no	no	0	0	no	no	0.1	4.75e-05	no	no	Enterobacter
asv_1502	0.15	6.5e-05	no	no	0.0789474	3.94737e-05	no	no	0	0	no	no	0.025	1.25e-06	no	no	Unclassified Enterobacterales
asv_1503	0.2	2e-05	no	no	0.157895	1.97368e-05	no	no	0.05	5e-06	no	no	0.05	6.25e-06	no	no	Vagococcus
asv_1504	0.125	3e-05	no	no	0.0526316	2.5e-05	no	no	0	0	no	no	0	0	no	no	Serratia
asv_1505	0.125	4.25e-05	no	no	0.0526316	1.31579e-05	no	no	0	0	no	no	0.125	2.625e-05	no	no	Morganella
asv_1506	0.175	3.125e-05	no	no	0.0789474	1.57895e-05	no	no	0.025	1.25e-06	no	no	0.025	2.5e-06	no	no	Enterobacter
asv_1507	0.05	8.75e-06	no	no	0.105263	3.28947e-05	no	no	0.025	1.25e-06	no	no	0	0	no	no	Enterobacter
asv_1508	0	0	no	no	0.0789474	4.07895e-05	no	no	0	0	no	no	0.025	1.25e-06	no	no	Enterobacter
asv_1509	0	0	no	no	0.0263158	1.31579e-06	no	no	0.025	1.75e-05	no	no	0.15	2.25e-05	no	no	Aeromonas
asv_1510	0.125	3.5e-05	no	no	0.0526316	5.26316e-06	no	no	0.075	5e-06	no	no	0.025	3.75e-06	no	no	Unclassified Orbaceae
asv_1511	0.225	1.5e-05	no	no	0.0789474	6.57895e-06	no	no	0.05	5e-06	no	no	0.125	1.125e-05	no	no	Enterococcus
asv_1512	0.075	1.625e-05	no	no	0.0526316	2.63158e-06	no	no	0.075	3.75e-06	no	no	0.025	5e-06	no	no	Serratia
asv_1513	0.2	5e-05	no	no	0.105263	1.57895e-05	no	no	0	0	no	no	0	0	no	no	Providencia
asv_1514	0.1	1.75e-05	no	no	0.0526316	6.57895e-06	no	no	0	0	no	no	0.075	7.5e-06	no	no	Unclassified Morganellaceae
asv_1515	0	0	no	no	0.0263158	1.31579e-05	no	no	0.05	1.75e-05	no	no	0	0	no	no	Providencia
asv_1516	0	0	no	no	0.105263	7.89474e-06	no	no	0.025	1.25e-06	no	no	0.025	7.5e-06	no	no	Enterobacter
asv_1517	0.025	1.25e-06	no	no	0	0	no	no	0.275	2.75e-05	no	no	0.05	7.5e-06	no	no	Enterococcus
asv_1518	0	0	no	no	0	0	no	no	0.1	2.125e-05	no	no	0	0	no	no	Serratia
asv_1519	0	0	no	no	0	0	no	no	0	0	no	no	0.075	3.125e-05	no	no	Enterobacter
asv_1520	0.025	1.25e-06	no	no	0.0789474	5.26316e-06	no	no	0.025	1.25e-06	no	no	0.2	2.875e-05	no	no	Providencia
asv_1521	0.025	1.25e-06	no	no	0	0	no	no	0	0	no	no	0.1	2.75e-05	no	no	Providencia
asv_1522	0.1	7e-05	no	no	0.0789474	4.21053e-05	no	no	0	0	no	no	0	0	no	no	Enterobacter
asv_1523	0.1	2.5e-05	no	no	0.0789474	2.5e-05	no	no	0	0	no	no	0.05	1.375e-05	no	no	Providencia
asv_1524	0	0	no	no	0.105263	1.18421e-05	no	no	0	0	no	no	0	0	no	no	Klebsiella
asv_1525	0.25	2.5e-05	no	no	0.184211	1.84211e-05	no	no	0.025	1.25e-06	no	no	0	0	no	no	Lactococcus
asv_1526	0	0	no	no	0.0263158	1.31579e-06	no	no	0.15	2.25e-05	no	no	0	0	no	no	Providencia
asv_1527	0.05	3.75e-06	no	no	0.131579	2.76316e-05	no	no	0.025	2.5e-06	no	no	0	0	no	no	Enterobacter
asv_1528	0.1	1.75e-05	no	no	0.0526316	1.44737e-05	no	no	0	0	no	no	0.1	3.125e-05	no	no	Providencia
asv_1529	0	0	no	no	0	0	no	no	0.1	1e-05	no	no	0.075	1e-05	no	no	Klebsiella
asv_1530	0.025	1.25e-06	no	no	0.0526316	1.18421e-05	no	no	0	0	no	no	0	0	no	no	Mammaliicoccus
asv_1531	0.05	7.5e-06	no	no	0.0789474	1.97368e-05	no	no	0	0	no	no	0	0	no	no	Enterobacter
asv_1532	0.05	2.5e-06	no	no	0.0263158	1.31579e-06	no	no	0.175	2.125e-05	no	no	0.025	2.5e-06	no	no	Vagococcus
asv_1533	0.075	3.75e-06	no	no	0.105263	1.57895e-05	no	no	0.075	3.75e-06	no	no	0.05	2.5e-06	no	no	Enterobacter
asv_1534	0.05	1.125e-05	no	no	0	0	no	no	0.05	2.5e-06	no	no	0.025	1.25e-06	no	no	Morganella
asv_1535	0.1	1.25e-05	no	no	0.0526316	2.63158e-06	no	no	0	0	no	no	0	0	no	no	Enterococcus
asv_1536	0.05	1.125e-05	no	no	0	0	no	no	0.025	1.25e-06	no	no	0.05	3.875e-05	no	no	Enterobacter
asv_1537	0.1	1.125e-05	no	no	0.0263158	2.63158e-06	no	no	0	0	no	no	0.075	8.75e-06	no	no	Cosenzaea
asv_1538	0.05	1.875e-05	no	no	0.0263158	1.44737e-05	no	no	0.025	2.5e-06	no	no	0	0	no	no	Klebsiella
asv_1539	0.05	2e-05	no	no	0.0526316	7.89474e-06	no	no	0	0	no	no	0	0	no	no	Salmonella
asv_1540	0	0	no	no	0	0	no	no	0.125	3.125e-05	no	no	0	0	no	no	Morganella
asv_1541	0.15	4.625e-05	no	no	0.105263	3.15789e-05	no	no	0.025	1.25e-06	no	no	0.075	1.5e-05	no	no	Unclassified Enterobacterales
asv_1542	0	0	no	no	0	0	no	no	0.05	7.5e-06	no	no	0.05	2.75e-05	no	no	Providencia
asv_1543	0.175	1.5e-05	no	no	0.105263	9.21053e-06	no	no	0.025	6.25e-06	no	no	0	0	no	no	Providencia
asv_1544	0.25	5.625e-05	no	no	0.131579	1.44737e-05	no	no	0.05	2.5e-06	no	no	0.025	1.25e-06	no	no	Lactococcus
asv_1545	0.1	2.875e-05	no	no	0.0526316	1.71053e-05	no	no	0	0	no	no	0	0	no	no	Scandinavium
asv_1546	0.075	7.5e-06	no	no	0.0263158	1.31579e-06	no	no	0.025	3.75e-06	no	no	0.125	1.875e-05	no	no	Providencia
asv_1547	0.025	1.25e-06	no	no	0.0263158	1.31579e-06	no	no	0	0	no	no	0.05	3.75e-06	no	no	Limosilactobacillus
asv_1548	0.1	1.5e-05	no	no	0.0789474	1.44737e-05	no	no	0	0	no	no	0.025	6.25e-06	no	no	Unclassified Enterobacteriaceae
asv_1549	0	0	no	no	0	0	no	no	0	0	no	no	0	0	no	no	Escherichia/Shigella
asv_1550	0.025	3.75e-06	no	no	0.0526316	9.21053e-06	no	no	0	0	no	no	0.05	1.625e-05	no	no	Morganella
asv_1551	0.175	4.75e-05	no	no	0.0789474	3.28947e-05	no	no	0.075	5e-06	no	no	0	0	no	no	Serratia
asv_1552	0.05	3.75e-06	no	no	0.0526316	3.94737e-06	no	no	0	0	no	no	0.075	1e-05	no	no	Staphylococcus
asv_1553	0	0	no	no	0.0263158	1.31579e-06	no	no	0	0	no	no	0	0	no	no	Bacillus
asv_1554	0.075	1.125e-05	no	no	0.0526316	7.89474e-06	no	no	0	0	no	no	0.2	5.25e-05	no	no	Morganella
asv_1555	0	0	no	no	0	0	no	no	0	0	no	no	0.025	1.25e-06	no	no	Staphylococcus
asv_1556	0.125	3.625e-05	no	no	0.105263	3.02632e-05	no	no	0	0	no	no	0.1	3.125e-05	no	no	Morganella
asv_1557	0	0	no	no	0	0	no	no	0	0	no	no	0.075	2.75e-05	no	no	Providencia
asv_1558	0.025	3.75e-06	no	no	0.0263158	3.94737e-06	no	no	0	0	no	no	0	0	no	no	Klebsiella
asv_1559	0	0	no	no	0.131579	4.07895e-05	no	no	0	0	no	no	0	0	no	no	Enterobacter
asv_1560	0	0	no	no	0.0789474	1.18421e-05	no	no	0	0	no	no	0.05	1.25e-05	no	no	Enterobacter
asv_1561	0.125	1.375e-05	no	no	0.0789474	1.31579e-05	no	no	0.075	3.75e-06	no	no	0.05	1.75e-05	no	no	Bacillus
asv_1562	0	0	no	no	0.0263158	2.63158e-06	no	no	0	0	no	no	0.125	2e-05	no	no	Enterobacter
asv_1563	0	0	no	no	0	0	no	no	0.125	1.125e-05	no	no	0.05	1.25e-05	no	no	Enterobacter
asv_1564	0.075	2.375e-05	no	no	0.105263	2.76316e-05	no	no	0.125	1.375e-05	no	no	0	0	no	no	Serratia
asv_1565	0.05	5e-06	no	no	0.0526316	9.21053e-06	no	no	0.1	6.25e-06	no	no	0.075	5e-06	no	no	Providencia
asv_1566	0.025	3.75e-06	no	no	0.0263158	3.94737e-06	no	no	0.15	4.25e-05	no	no	0	0	no	no	Serratia
asv_1567	0.05	2.5e-06	no	no	0.0263158	1.31579e-06	no	no	0	0	no	no	0.1	7e-05	no	no	Providencia
asv_1568	0	0	no	no	0.105263	3.55263e-05	no	no	0	0	no	no	0	0	no	no	Unclassified Enterobacteriaceae
asv_1569	0.075	6.25e-06	no	no	0.0789474	9.21053e-06	no	no	0	0	no	no	0.1	1.25e-05	no	no	Enterobacter
asv_1570	0	0	no	no	0	0	no	no	0	0	no	no	0.125	4.375e-05	no	no	Enterobacter
asv_1571	0.175	2.875e-05	no	no	0.131579	2.89474e-05	no	no	0	0	no	no	0.025	2.5e-06	no	no	Serratia
asv_1572	0	0	no	no	0	0	no	no	0	0	no	no	0	0	no	no	Salmonella
asv_1573	0.15	6e-05	no	no	0.0789474	2.63158e-05	no	no	0	0	no	no	0	0	no	no	Providencia
asv_1574	0	0	no	no	0	0	no	no	0.2	2.25e-05	no	no	0	0	no	no	Unclassified Carnobacteriaceae
asv_1575	0.075	4e-05	no	no	0.0526316	3.42105e-05	no	no	0	0	no	no	0.1	3e-05	no	no	Cosenzaea
asv_1576	0.075	1.125e-05	no	no	0.0526316	6.57895e-06	no	no	0	0	no	no	0	0	no	no	Enterobacter
asv_1577	0	0	no	no	0.105263	2.23684e-05	no	no	0	0	no	no	0.025	1.25e-06	no	no	Enterobacter
asv_1578	0.025	1.25e-06	no	no	0	0	no	no	0.025	1.25e-06	no	no	0.3	7e-05	no	no	Morganella
asv_1579	0.175	3e-05	no	no	0.131579	2.63158e-05	no	no	0	0	no	no	0.075	1e-05	no	no	Providencia
asv_1580	0.175	3.375e-05	no	no	0.0526316	2.36842e-05	no	no	0	0	no	no	0	0	no	no	Providencia
asv_1581	0.05	1.875e-05	no	no	0.0263158	3.94737e-06	no	no	0.025	1.25e-06	no	no	0.025	8.75e-06	no	no	Cosenzaea
asv_1582	0.125	3.75e-05	no	no	0.0526316	1.05263e-05	no	no	0.025	1.25e-06	no	no	0	0	no	no	Providencia
asv_1583	0.1	1.25e-05	no	no	0.0789474	7.89474e-06	no	no	0	0	no	no	0.1	2.375e-05	no	no	Enterobacter
asv_1584	0.175	2.25e-05	no	no	0.105263	1.18421e-05	no	no	0	0	no	no	0.025	2.5e-06	no	no	Cosenzaea
asv_1585	0.175	4.625e-05	no	no	0.105263	2.89474e-05	no	no	0.05	2.5e-06	no	no	0	0	no	no	Serratia
asv_1586	0.05	5e-06	no	no	0.0526316	3.94737e-06	no	no	0	0	no	no	0.05	1.875e-05	no	no	Providencia
asv_1587	0	0	no	no	0	0	no	no	0	0	no	no	0	0	no	no	Salmonella
asv_1588	0.05	2.5e-06	no	no	0.0263158	1.31579e-06	no	no	0.025	1.25e-06	no	no	0.1	3.125e-05	no	no	Enterobacter
asv_1589	0	0	no	no	0	0	no	no	0.125	1.875e-05	no	no	0.025	6.25e-06	no	no	Enterobacter
asv_1590	0.075	1.25e-05	no	no	0.0263158	2.63158e-06	no	no	0.125	1e-05	no	no	0	0	no	no	Serratia
asv_1591	0	0	no	no	0	0	no	no	0	0	no	no	0.225	3.25e-05	no	no	Cosenzaea
asv_1592	0	0	no	no	0	0	no	no	0.05	2.75e-05	no	no	0	0	no	no	Unclassified Carnobacteriaceae
asv_1593	0.1	2.375e-05	no	no	0.0789474	1.31579e-05	no	no	0.1	1.375e-05	no	no	0.075	5e-06	no	no	Citrobacter
asv_1594	0	0	no	no	0	0	no	no	0	0	no	no	0	0	no	no	Delftia
asv_1595	0.05	1.25e-05	no	no	0.0526316	1.05263e-05	no	no	0	0	no	no	0.05	7.5e-06	no	no	Enterobacter
asv_1596	0.075	3.75e-06	no	no	0.105263	2.76316e-05	no	no	0	0	no	no	0	0	no	no	Klebsiella
asv_1597	0.05	3.75e-06	no	no	0.0263158	1.31579e-06	no	no	0.025	2.5e-06	no	no	0.25	2.625e-05	no	no	Enterococcus
asv_1598	0.1	7.5e-06	no	no	0.0526316	7.89474e-06	no	no	0	0	no	no	0.075	1.125e-05	no	no	Serratia
asv_1599	0.025	2.5e-06	no	no	0.0263158	2.63158e-06	no	no	0	0	no	no	0.025	1.25e-06	no	no	Limosilactobacillus
asv_1600	0.175	4e-05	no	no	0.0789474	1.97368e-05	no	no	0.025	1.25e-06	no	no	0	0	no	no	Serratia
asv_1601	0.05	2.75e-05	no	no	0	0	no	no	0.025	1.25e-06	no	no	0.025	2.5e-06	no	no	Klebsiella
asv_1602	0	0	no	no	0	0	no	no	0	0	no	no	0.325	4.875e-05	no	no	Morganella
asv_1603	0.025	3e-05	no	no	0.0263158	3.15789e-05	no	no	0	0	no	no	0	0	no	no	Enterobacter
asv_1604	0.075	8.75e-06	no	no	0.131579	2.23684e-05	no	no	0.1	6.25e-06	no	no	0	0	no	no	Enterobacter
asv_1605	0	0	no	no	0	0	no	no	0	0	no	no	0	0	no	no	Enterobacter
asv_1606	0.05	3.75e-06	no	no	0.0526316	3.94737e-06	no	no	0.125	5.5e-05	no	no	0.025	1.25e-06	no	no	Enterobacter
asv_1607	0.15	2.125e-05	no	no	0.105263	9.21053e-06	no	no	0	0	no	no	0.025	5e-06	no	no	Enterobacter
asv_1608	0	0	no	no	0.0789474	3.28947e-05	no	no	0	0	no	no	0.025	1.25e-06	no	no	Pantoea
asv_1609	0	0	no	no	0	0	no	no	0	0	no	no	0	0	no	no	Bacillus
asv_1610	0	0	no	no	0	0	no	no	0.025	2.5e-06	no	no	0.1	2.5e-05	no	no	Aeromonas
asv_1611	0.025	8.75e-06	no	no	0	0	no	no	0.05	1.25e-05	no	no	0.1	8.75e-06	no	no	Serratia
asv_1612	0.25	2.375e-05	no	no	0.105263	6.57895e-06	no	no	0	0	no	no	0	0	no	no	Lactococcus
asv_1613	0.075	1.5e-05	no	no	0.0789474	7.89474e-06	no	no	0	0	no	no	0	0	no	no	Enterobacter
asv_1614	0.1	1.875e-05	no	no	0.105263	2.10526e-05	no	no	0	0	no	no	0.075	1.5e-05	no	no	Morganella
asv_1615	0.2	3.375e-05	no	no	0.157895	4.21053e-05	no	no	0.025	1.25e-06	no	no	0	0	no	no	Pedobacter
asv_1616	0.025	1.25e-06	no	no	0.0263158	1.31579e-06	no	no	0.025	1.25e-06	no	no	0.075	3.25e-05	no	no	Providencia
asv_1617	0.025	3.75e-06	no	no	0	0	no	no	0	0	no	no	0.1	2e-05	no	no	Cosenzaea
asv_1618	0.075	2e-05	no	no	0.0263158	1.31579e-06	no	no	0	0	no	no	0.075	1e-05	no	no	Enterobacter
asv_1619	0	0	no	no	0.0526316	3.55263e-05	no	no	0	0	no	no	0	0	no	no	Pantoea
asv_1620	0	0	no	no	0	0	no	no	0.05	6.25e-06	no	no	0	0	no	no	Citrobacter
asv_1621	0.25	5.5e-05	no	no	0.184211	4.07895e-05	no	no	0	0	no	no	0.025	1.25e-06	no	no	NA
asv_1622	0	0	no	no	0	0	no	no	0	0	no	no	0.025	0.00010125	no	no	Morganella
asv_1623	0.175	2.125e-05	no	no	0.0789474	7.89474e-06	no	no	0	0	no	no	0.025	2.5e-06	no	no	Enterobacter
asv_1624	0.1	2e-05	no	no	0.0526316	9.21053e-06	no	no	0	0	no	no	0.05	2.5e-06	no	no	Enterobacter
asv_1625	0.025	1.75e-05	no	no	0.0263158	1.84211e-05	no	no	0.025	2.5e-06	no	no	0.125	2.5e-05	no	no	Unclassified Enterobacterales
asv_1626	0.05	7.5e-06	no	no	0.0263158	1.44737e-05	no	no	0	0	no	no	0.025	3.75e-06	no	no	Serratia
asv_1627	0.225	2e-05	no	no	0.184211	2.23684e-05	no	no	0.05	5e-06	no	no	0.025	1.25e-06	no	no	Unclassified Enterococcaceae
asv_1628	0.025	1.25e-06	no	no	0	0	no	no	0.025	1.25e-06	no	no	0.1	1.375e-05	no	no	Limosilactobacillus
asv_1629	0	0	no	no	0	0	no	no	0	0	no	no	0.075	3.75e-05	no	no	Cosenzaea
asv_1630	0	0	no	no	0.105263	2.5e-05	no	no	0	0	no	no	0	0	no	no	Unclassified Enterobacterales
asv_1631	0.05	8.75e-06	no	no	0.0789474	2.36842e-05	no	no	0.025	3.75e-06	no	no	0	0	no	no	Klebsiella
asv_1632	0.125	1.375e-05	no	no	0.131579	1.44737e-05	no	no	0.05	5e-06	no	no	0.025	1.25e-05	no	no	Enterobacter
asv_1633	0	0	no	no	0	0	no	no	0.175	1.75e-05	no	no	0.075	7.5e-06	no	no	Enterobacter
asv_1634	0.05	3.75e-06	no	no	0.0526316	3.94737e-06	no	no	0	0	no	no	0.025	5e-06	no	no	Limosilactobacillus
asv_1635	0	0	no	no	0	0	no	no	0.15	2.25e-05	no	no	0	0	no	no	Enterobacter
asv_1636	0	0	no	no	0	0	no	no	0.025	1.25e-06	no	no	0.125	1.5e-05	no	no	Providencia
asv_1637	0.025	5e-06	no	no	0.0263158	2.76316e-05	no	no	0	0	no	no	0	0	no	no	Enterobacter
asv_1638	0	0	no	no	0.0789474	1.71053e-05	no	no	0	0	no	no	0	0	no	no	Enterobacter
asv_1639	0.1	8.75e-06	no	no	0.131579	1.18421e-05	no	no	0	0	no	no	0	0	no	no	Rubrivivax
asv_1640	0	0	no	no	0.0263158	1.31579e-06	no	no	0.05	6.25e-06	no	no	0.1	3.25e-05	no	no	Providencia
asv_1641	0.1	2.75e-05	no	no	0.0526316	5.26316e-06	no	no	0.05	3.75e-06	no	no	0.075	1e-05	no	no	Gilliamella
asv_1642	0.025	5e-06	no	no	0.0263158	5.26316e-06	no	no	0	0	no	no	0	0	no	no	Klebsiella
asv_1643	0.075	5e-06	no	no	0.105263	7.89474e-06	no	no	0.075	1.25e-05	no	no	0.025	6.25e-06	no	no	Enterobacter
asv_1644	0.075	8.75e-06	no	no	0.0526316	7.89474e-06	no	no	0.05	5e-06	no	no	0.1	2.5e-05	no	no	Listeria
asv_1645	0.175	2.125e-05	no	no	0.105263	1.18421e-05	no	no	0.05	5e-06	no	no	0.05	2.5e-06	no	no	Lactococcus
asv_1646	0.15	4.75e-05	no	no	0.0526316	2.36842e-05	no	no	0.025	2.5e-06	no	no	0.05	1e-05	no	no	Enterobacter
asv_1647	0	0	no	no	0.0263158	1.84211e-05	no	no	0.075	7.5e-06	no	no	0.025	1.25e-06	no	no	Alkanindiges
asv_1648	0.025	1.25e-06	no	no	0.0263158	1.31579e-06	no	no	0.025	2.5e-06	no	no	0.1	3.5e-05	no	no	Unclassified Morganellaceae
asv_1649	0	0	no	no	0	0	no	no	0	0	no	no	0.2	9.125e-05	no	no	Alkanindiges
asv_1650	0.1	1.875e-05	no	no	0.131579	2.10526e-05	no	no	0	0	no	no	0.025	1.25e-06	no	no	Unclassified Enterobacterales
asv_1651	0	0	no	no	0	0	no	no	0.05	2.5e-06	no	no	0.225	2e-05	no	no	Unclassified Enterococcaceae
asv_1652	0	0	no	no	0	0	no	no	0.025	2.5e-06	no	no	0.125	2.375e-05	no	no	Providencia
asv_1653	0	0	no	no	0	0	no	no	0	0	no	no	0.075	5.875e-05	no	no	Klebsiella
asv_1654	0.075	1.625e-05	no	no	0.0789474	1.84211e-05	no	no	0.075	3.75e-06	no	no	0	0	no	no	Unclassified Bacteria
asv_1655	0.025	1.25e-06	no	no	0.0263158	7.89474e-06	no	no	0.175	2.625e-05	no	no	0.1	1.75e-05	no	no	Allobacillus
asv_1656	0.125	1.5e-05	no	no	0.105263	7.89474e-06	no	no	0	0	no	no	0.075	5.75e-05	no	no	Enterobacter
asv_1657	0.025	1.625e-05	no	no	0.0263158	1.71053e-05	no	no	0	0	no	no	0	0	no	no	Unclassified Enterobacterales
asv_1658	0	0	no	no	0	0	no	no	0	0	no	no	0.025	5e-06	no	no	Listeria
asv_1659	0	0	no	no	0.0263158	2.63158e-06	no	no	0	0	no	no	0.05	2e-05	no	no	Enterobacter
asv_1660	0	0	no	no	0	0	no	no	0	0	no	no	0.175	8.375e-05	no	no	NA
asv_1661	0.075	7.5e-06	no	no	0.0526316	5.26316e-06	no	no	0	0	no	no	0	0	no	no	Salmonella
asv_1662	0.025	2.5e-06	no	no	0.0263158	2.63158e-06	no	no	0	0	no	no	0.1	4.125e-05	no	no	Providencia
asv_1663	0	0	no	no	0	0	no	no	0.125	1.5e-05	no	no	0	0	no	no	Unclassified Lactobacillales
asv_1664	0.1	7.5e-06	no	no	0.131579	9.21053e-06	no	no	0.125	1.125e-05	no	no	0.1	7.5e-06	no	no	Bacillus
asv_1665	0.1	1.625e-05	no	no	0.105263	1.44737e-05	no	no	0.05	2.5e-06	no	no	0.025	1.25e-06	no	no	Enterococcus
asv_1666	0.025	1.25e-06	no	no	0.0263158	1.31579e-06	no	no	0.025	6.25e-06	no	no	0.1	2.375e-05	no	no	Providencia
asv_1667	0	0	no	no	0	0	no	no	0	0	no	no	0	0	no	no	Vagococcus
asv_1668	0.075	1.625e-05	no	no	0.0526316	1.31579e-05	no	no	0	0	no	no	0.175	3.125e-05	no	no	Unclassified Enterobacterales
asv_1669	0.25	2.5e-05	no	no	0.157895	1.57895e-05	no	no	0	0	no	no	0	0	no	no	Cosenzaea
asv_1670	0.025	1.25e-06	no	no	0.0263158	1.31579e-06	no	no	0	0	no	no	0	0	no	no	Bacillus
asv_1671	0.075	8.75e-06	no	no	0.0263158	1.31579e-06	no	no	0	0	no	no	0.075	1.5e-05	no	no	Cosenzaea
asv_1672	0.1	2.25e-05	no	no	0.0526316	1.57895e-05	no	no	0	0	no	no	0.025	1.25e-06	no	no	Unclassified Enterobacteriaceae
asv_1673	0.05	3.75e-06	no	no	0.0263158	1.31579e-06	no	no	0	0	no	no	0.15	5.875e-05	no	no	Enterobacter
asv_1674	0	0	no	no	0	0	no	no	0	0	no	no	0.1	2.875e-05	no	no	Citrobacter
asv_1675	0.075	7.5e-06	no	no	0.105263	2.10526e-05	no	no	0.1	8.75e-06	no	no	0	0	no	no	Enterobacter
asv_1676	0.075	6.25e-06	no	no	0.0263158	2.63158e-06	no	no	0	0	no	no	0.05	2.125e-05	no	no	Enterobacter
asv_1677	0.025	1.625e-05	no	no	0	0	no	no	0	0	no	no	0	0	no	no	Lactococcus
asv_1678	0.15	1.75e-05	no	no	0.105263	1.57895e-05	no	no	0	0	no	no	0.125	1.375e-05	no	no	Cosenzaea
asv_1679	0.1	3.125e-05	no	no	0.0526316	1.18421e-05	no	no	0	0	no	no	0.025	1.25e-06	no	no	Unclassified Enterobacterales
asv_1680	0	0	no	no	0.0263158	1.31579e-06	no	no	0.175	1e-05	no	no	0.025	1.25e-06	no	no	Enterococcus
asv_1681	0.075	1.125e-05	no	no	0.0526316	7.89474e-06	no	no	0.15	1.75e-05	no	no	0	0	no	no	Scandinavium
asv_1682	0.075	2.125e-05	no	no	0.0263158	7.89474e-06	no	no	0	0	no	no	0.1	1.625e-05	no	no	Enterobacter
asv_1683	0.175	4.875e-05	no	no	0.105263	3.42105e-05	no	no	0.05	3.75e-06	no	no	0	0	no	no	Providencia
asv_1684	0.125	3.125e-05	no	no	0.0789474	1.97368e-05	no	no	0	0	no	no	0.025	1.25e-06	no	no	Serratia
asv_1685	0.05	1.875e-05	no	no	0	0	no	no	0	0	no	no	0.05	1.5e-05	no	no	Providencia
asv_1686	0	0	no	no	0.0263158	3.81579e-05	no	no	0	0	no	no	0	0	no	no	Pantoea
asv_1687	0.075	5e-06	no	no	0.105263	7.89474e-06	no	no	0.2	1.25e-05	no	no	0.05	2.5e-06	no	no	Enterococcus
asv_1688	0.125	1.375e-05	no	no	0.0789474	9.21053e-06	no	no	0	0	no	no	0	0	no	no	Scandinavium
asv_1689	0.15	3.625e-05	no	no	0.0789474	1.97368e-05	no	no	0	0	no	no	0	0	no	no	Cosenzaea
asv_1690	0	0	no	no	0.105263	1.44737e-05	no	no	0	0	no	no	0	0	no	no	Klebsiella
asv_1691	0.05	1.125e-05	no	no	0.0526316	6.57895e-06	no	no	0.025	2.5e-06	no	no	0.025	2.5e-06	no	no	Enterobacter
asv_1692	0.125	1.25e-05	no	no	0.105263	1.05263e-05	no	no	0.05	6.25e-06	no	no	0	0	no	no	Bacillus
asv_1693	0.125	1.25e-05	no	no	0.0526316	3.94737e-06	no	no	0	0	no	no	0	0	no	no	Leadbetterella
asv_1694	0.05	2.25e-05	no	no	0	0	no	no	0	0	no	no	0.05	8.75e-06	no	no	Enterobacter
asv_1695	0.225	2.625e-05	no	no	0.105263	1.18421e-05	no	no	0.025	1.25e-06	no	no	0	0	no	no	Unclassified Enterobacterales
asv_1696	0.075	8.75e-06	no	no	0.0789474	9.21053e-06	no	no	0	0	no	no	0.1	3.375e-05	no	no	Enterobacter
asv_1697	0.05	2.625e-05	no	no	0	0	no	no	0	0	no	no	0	0	no	no	Klebsiella
asv_1698	0.025	1.25e-06	no	no	0.105263	3.15789e-05	no	no	0	0	no	no	0	0	no	no	Enterobacter
asv_1699	0	0	no	no	0.0789474	2.23684e-05	no	no	0	0	no	no	0	0	no	no	Unclassified Enterobacteriaceae
asv_1700	0	0	no	no	0.0526316	9.21053e-06	no	no	0.025	3.75e-06	no	no	0.075	5e-06	no	no	Enterobacter
asv_1701	0.075	1.5e-05	no	no	0.0263158	1.31579e-06	no	no	0.025	1.25e-06	no	no	0	0	no	no	Serratia
asv_1702	0	0	no	no	0.0263158	1.31579e-06	no	no	0	0	no	no	0.025	1.25e-06	no	no	Limosilactobacillus
asv_1703	0.125	1.25e-05	no	no	0.105263	1.18421e-05	no	no	0	0	no	no	0.1	1.75e-05	no	no	Morganella
asv_1704	0.025	1.25e-06	no	no	0	0	no	no	0.025	1.25e-06	no	no	0.175	4.125e-05	no	no	Providencia
asv_1705	0.05	5e-06	no	no	0.0526316	5.26316e-06	no	no	0	0	no	no	0.125	2.75e-05	no	no	Cosenzaea
asv_1706	0.025	3.75e-06	no	no	0.0263158	3.94737e-06	no	no	0.025	1.25e-06	no	no	0.05	3.5e-05	no	no	Unclassified Enterobacteriaceae
asv_1707	0	0	no	no	0.0789474	3.94737e-05	no	no	0	0	no	no	0	0	no	no	Enterobacter
asv_1708	0	0	no	no	0	0	no	no	0.125	1.5e-05	no	no	0	0	no	no	Serratia
asv_1709	0.175	2.5e-05	no	no	0.131579	1.18421e-05	no	no	0	0	no	no	0	0	no	no	Cosenzaea
asv_1710	0	0	no	no	0	0	no	no	0	0	no	no	0	0	no	no	Bacillus
asv_1711	0.1	2e-05	no	no	0.0263158	1.31579e-06	no	no	0.05	2.5e-06	no	no	0	0	no	no	Morganella
asv_1712	0	0	no	no	0	0	no	no	0.025	6.25e-06	no	no	0.05	2.25e-05	no	no	Enterobacter
asv_1713	0.05	2.125e-05	no	no	0	0	no	no	0	0	no	no	0	0	no	no	Enterobacter
asv_1714	0.125	1.5e-05	no	no	0.105263	1.05263e-05	no	no	0.025	2.5e-06	no	no	0.075	1.75e-05	no	no	Staphylococcus
asv_1715	0	0	no	no	0	0	no	no	0.025	2.5e-06	no	no	0.1	7.625e-05	no	no	Citrobacter
asv_1716	0.025	3.75e-05	no	no	0	0	no	no	0	0	no	no	0	0	no	no	Lactococcus
asv_1717	0.05	3.75e-06	no	no	0	0	no	no	0	0	no	no	0.1	5e-05	no	no	Providencia
asv_1718	0	0	no	no	0	0	no	no	0	0	no	no	0.025	1.25e-05	no	no	Enterobacter
asv_1719	0	0	no	no	0.0526316	1.18421e-05	no	no	0	0	no	no	0	0	no	no	Chishuiella
asv_1720	0.075	1.625e-05	no	no	0.0526316	1.57895e-05	no	no	0	0	no	no	0.025	2.5e-06	no	no	Providencia
asv_1721	0.075	6.25e-06	no	no	0.131579	1.57895e-05	no	no	0.075	5e-06	no	no	0.075	3.75e-06	no	no	Microbacterium
asv_1722	0.2	1.5e-05	no	no	0.157895	1.31579e-05	no	no	0.15	1.25e-05	no	no	0.05	3.75e-06	no	no	Lactococcus
asv_1723	0	0	no	no	0	0	no	no	0	0	no	no	0	0	no	no	Limosilactobacillus
asv_1724	0	0	no	no	0.0263158	4.73684e-05	no	no	0	0	no	no	0	0	no	no	Pseudomonas
asv_1725	0.075	1.875e-05	no	no	0.0263158	1.18421e-05	no	no	0.025	2.5e-06	no	no	0.075	3.125e-05	no	no	Enterobacter
asv_1726	0	0	no	no	0.105263	1.18421e-05	no	no	0.05	5e-06	no	no	0.05	3.75e-06	no	no	Unclassified Enterobacteriaceae
asv_1727	0.025	1.25e-06	no	no	0.0263158	1.31579e-06	no	no	0.1	2e-05	no	no	0	0	no	no	Enterococcus
asv_1728	0.075	4e-05	no	no	0.0263158	1.31579e-06	no	no	0.05	3.75e-06	no	no	0.025	8.75e-06	no	no	Unclassified Orbaceae
asv_1729	0	0	no	no	0	0	no	no	0	0	no	no	0.125	9e-05	no	no	Enterobacter
asv_1730	0.025	1.25e-06	no	no	0.131579	2.23684e-05	no	no	0	0	no	no	0.025	1.25e-06	no	no	Unclassified Lactobacillales
asv_1731	0.15	1.5e-05	no	no	0.0526316	3.94737e-06	no	no	0.05	6.25e-06	no	no	0.025	1.25e-06	no	no	Bacillus
asv_1732	0.1	2.75e-05	no	no	0.0789474	2.36842e-05	no	no	0	0	no	no	0.075	2.5e-05	no	no	Enterobacter
asv_1733	0.25	3.5e-05	no	no	0.184211	2.5e-05	no	no	0.025	5e-06	no	no	0	0	no	no	Serratia
asv_1734	0.175	1.25e-05	no	no	0.184211	1.44737e-05	no	no	0	0	no	no	0.025	1.25e-06	no	no	Pseudoxanthomonas
asv_1735	0.025	1.25e-06	no	no	0	0	no	no	0	0	no	no	0.15	2.25e-05	no	no	Providencia
asv_1736	0.075	2.125e-05	no	no	0.0789474	1.57895e-05	no	no	0	0	no	no	0.025	1.25e-06	no	no	Lactococcus
asv_1737	0	0	no	no	0	0	no	no	0.1	1.75e-05	no	no	0	0	no	no	Serratia
asv_1738	0.1	1.125e-05	no	no	0.0526316	5.26316e-06	no	no	0.1	1.625e-05	no	no	0.075	3.75e-06	no	no	Enterobacter
asv_1739	0.05	1.5e-05	no	no	0.0526316	1.57895e-05	no	no	0.1	1.875e-05	no	no	0.025	7.5e-06	no	no	Enterobacter
asv_1740	0.1	1.25e-05	no	no	0.0789474	1.05263e-05	no	no	0.025	1.25e-06	no	no	0.125	3e-05	no	no	Unclassified Enterobacteriaceae
asv_1741	0.05	3.75e-06	no	no	0.0526316	5.26316e-06	no	no	0.1	6.25e-06	no	no	0.025	1.25e-06	no	no	Unclassified Enterobacteriaceae
asv_1742	0	0	no	no	0.0526316	5.26316e-06	no	no	0.05	6.25e-06	no	no	0.15	1.75e-05	no	no	Klebsiella
asv_1743	0.05	3.75e-06	no	no	0	0	no	no	0.175	1.875e-05	no	no	0.025	3.75e-06	no	no	Enterococcus
asv_1744	0.125	1.625e-05	no	no	0.0526316	6.57895e-06	no	no	0	0	no	no	0.025	7.5e-06	no	no	Unclassified Enterobacterales
asv_1745	0	0	no	no	0	0	no	no	0.2	3.375e-05	no	no	0.025	2.5e-06	no	no	Scandinavium
asv_1746	0	0	no	no	0.0789474	1.05263e-05	no	no	0	0	no	no	0	0	no	no	Chishuiella
asv_1747	0	0	no	no	0.0263158	1.31579e-06	no	no	0.025	1.25e-06	no	no	0.1	2.625e-05	no	no	Alkanindiges
asv_1748	0.05	6.25e-06	no	no	0.0263158	2.63158e-06	no	no	0	0	no	no	0.1	3e-05	no	no	Enterobacter
asv_1749	0.025	1.25e-06	no	no	0	0	no	no	0.05	6.25e-06	no	no	0.025	3.75e-06	no	no	Serratia
asv_1750	0	0	no	no	0.0789474	1.57895e-05	no	no	0	0	no	no	0	0	no	no	Klebsiella
asv_1751	0.025	3.75e-06	no	no	0.0263158	3.94737e-06	no	no	0.05	3.75e-06	no	no	0.025	3.75e-06	no	no	Serratia
asv_1752	0.025	1.25e-05	no	no	0	0	no	no	0	0	no	no	0	0	no	no	Unclassified Enterobacteriaceae
asv_1753	0	0	no	no	0	0	no	no	0	0	no	no	0.025	2.5e-05	no	no	Providencia
asv_1754	0.125	2e-05	no	no	0.0526316	3.94737e-06	no	no	0	0	no	no	0	0	no	no	Enterobacter
asv_1755	0.025	1.25e-06	no	no	0.0263158	1.31579e-06	no	no	0	0	no	no	0.025	2.5e-06	no	no	Staphylococcus
asv_1756	0.075	1.75e-05	no	no	0.0263158	6.57895e-06	no	no	0.05	2.5e-06	no	no	0.1	1.375e-05	no	no	Enterobacter
asv_1757	0.05	2.25e-05	no	no	0.0263158	1.84211e-05	no	no	0	0	no	no	0.05	7.5e-06	no	no	Unclassified Enterobacteriaceae
asv_1758	0.025	1.25e-06	no	no	0.0526316	1.44737e-05	no	no	0.025	3.75e-06	no	no	0.075	6.25e-06	no	no	Providencia
asv_1759	0.1	2.125e-05	no	no	0.0789474	1.57895e-05	no	no	0	0	no	no	0	0	no	no	Unclassified Enterobacteriaceae
asv_1760	0.025	3.75e-06	no	no	0.0789474	6.57895e-06	no	no	0.025	1.25e-06	no	no	0.1	2.625e-05	no	no	Alkanindiges
asv_1761	0	0	no	no	0	0	no	no	0.1	1.125e-05	no	no	0	0	no	no	Unclassified Enterobacteriaceae
asv_1762	0.125	1.125e-05	no	no	0.0789474	6.57895e-06	no	no	0	0	no	no	0	0	no	no	Orbus
asv_1763	0.075	1.5e-05	no	no	0.0263158	2.63158e-06	no	no	0	0	no	no	0	0	no	no	Serratia
asv_1764	0.125	1.75e-05	no	no	0.0526316	5.26316e-06	no	no	0	0	no	no	0	0	no	no	Unclassified Enterobacterales
asv_1765	0.1	2.375e-05	no	no	0.0263158	3.94737e-06	no	no	0.075	6.25e-06	no	no	0	0	no	no	Gilliamella
asv_1766	0.025	1.25e-06	no	no	0.105263	1.97368e-05	no	no	0.05	3.75e-06	no	no	0.05	7.5e-06	no	no	Enterobacter
asv_1767	0	0	no	no	0	0	no	no	0.1	1.5e-05	no	no	0.075	3.75e-06	no	no	Providencia
asv_1768	0.025	1.25e-06	no	no	0	0	no	no	0.05	3.75e-06	no	no	0.075	3.5e-05	no	no	Bacillus
asv_1769	0.05	1.125e-05	no	no	0.0526316	1.18421e-05	no	no	0	0	no	no	0	0	no	no	Unclassified Enterobacteriaceae
asv_1770	0.05	1.5e-05	no	no	0.0526316	1.18421e-05	no	no	0	0	no	no	0.075	1e-05	no	no	Cosenzaea
asv_1771	0.025	2.5e-06	no	no	0.0263158	2.63158e-06	no	no	0.2	1.375e-05	no	no	0	0	no	no	Unclassified Lactobacillales
asv_1772	0.1	4.625e-05	no	no	0.0526316	1.97368e-05	no	no	0	0	no	no	0	0	no	no	Lactococcus
asv_1773	0.025	1.75e-05	no	no	0	0	no	no	0	0	no	no	0	0	no	no	Enterobacter
asv_1774	0.025	1.5e-05	no	no	0	0	no	no	0	0	no	no	0	0	no	no	Providencia
asv_1775	0	0	no	no	0	0	no	no	0	0	no	no	0	0	no	no	Vagococcus
asv_1776	0	0	no	no	0	0	no	no	0.025	1.25e-06	no	no	0.025	2.375e-05	no	no	Enterobacter
asv_1777	0.175	2e-05	no	no	0.0789474	1.18421e-05	no	no	0	0	no	no	0	0	no	no	Vagococcus
asv_1778	0	0	no	no	0	0	no	no	0	0	no	no	0	0	no	no	Vagococcus
asv_1779	0.05	2.5e-06	no	no	0.105263	5.26316e-06	no	no	0	0	no	no	0	0	no	no	Klebsiella
asv_1780	0.075	7.5e-06	no	no	0.0526316	5.26316e-06	no	no	0.075	1e-05	no	no	0.025	3.75e-06	no	no	Enterococcus
asv_1781	0.05	2.875e-05	no	no	0.0526316	5.26316e-06	no	no	0.05	5e-06	no	no	0.025	2.5e-06	no	no	Gilliamella
asv_1782	0	0	no	no	0	0	no	no	0	0	no	no	0	0	no	no	Bacillus
asv_1783	0	0	no	no	0	0	no	no	0.1	7.5e-06	no	no	0.05	5e-06	no	no	Enterococcus
asv_1784	0.1	1.125e-05	no	no	0.0526316	5.26316e-06	no	no	0.025	1.25e-06	no	no	0.125	1e-05	no	no	Sphingobacterium
asv_1785	0.175	2.625e-05	no	no	0.131579	1.71053e-05	no	no	0	0	no	no	0	0	no	no	Lactococcus
asv_1786	0	0	no	no	0	0	no	no	0.05	6.25e-06	no	no	0.025	2.5e-06	no	no	Unclassified Bacillaceae
asv_1787	0.075	5e-06	no	no	0.0526316	6.57895e-06	no	no	0.05	2.5e-06	no	no	0	0	no	no	Delftia
asv_1788	0	0	no	no	0.0789474	1.05263e-05	no	no	0	0	no	no	0.025	1.25e-06	no	no	Aeromonas
asv_1789	0.025	3.75e-06	no	no	0.0263158	3.94737e-06	no	no	0	0	no	no	0.1	4.125e-05	no	no	Enterobacter
asv_1790	0.05	7.5e-06	no	no	0.0263158	5.26316e-06	no	no	0	0	no	no	0.1	6.25e-06	no	no	Enterobacter
asv_1791	0.05	3.75e-06	no	no	0.0526316	5.26316e-06	no	no	0.05	3.75e-06	no	no	0.025	5e-06	no	no	Unclassified Bacillaceae
asv_1792	0.125	1.375e-05	no	no	0.105263	9.21053e-06	no	no	0	0	no	no	0.025	1.25e-06	no	no	Enterobacter
asv_1793	0	0	no	no	0.0263158	2.63158e-06	no	no	0	0	no	no	0.1	1.875e-05	no	no	Enterobacter
asv_1794	0.075	7.5e-06	no	no	0.0789474	7.89474e-06	no	no	0	0	no	no	0	0	no	no	Staphylococcus
asv_1795	0.1	1.5e-05	no	no	0.0789474	1.31579e-05	no	no	0.025	2.5e-06	no	no	0	0	no	no	Enterobacter
asv_1796	0.075	7.5e-06	no	no	0.0263158	2.63158e-06	no	no	0	0	no	no	0.1	8.75e-06	no	no	Providencia
asv_1797	0	0	no	no	0.0263158	2.36842e-05	no	no	0	0	no	no	0	0	no	no	Acinetobacter
asv_1798	0.05	1e-05	no	no	0.0526316	1.05263e-05	no	no	0	0	no	no	0.025	1.25e-06	no	no	Cosenzaea
asv_1799	0.075	2.75e-05	no	no	0.0263158	1.31579e-06	no	no	0.075	8.75e-06	no	no	0.025	3.75e-06	no	no	Unclassified Enterobacteriaceae
asv_1800	0.025	5.5e-05	no	no	0.0263158	5.78947e-05	no	no	0	0	no	no	0	0	no	no	Serratia
asv_1801	0	0	no	no	0.0263158	6.57895e-06	no	no	0	0	no	no	0	0	no	no	Enterobacter
asv_1802	0.05	1e-05	no	no	0.0526316	1.05263e-05	no	no	0.125	2.625e-05	no	no	0.05	3.75e-06	no	no	Serratia
asv_1803	0.05	5e-06	no	no	0.0789474	9.21053e-06	no	no	0.025	3.75e-06	no	no	0.05	3.75e-06	no	no	Enterobacter
asv_1804	0	0	no	no	0.0263158	1.31579e-06	no	no	0.175	1.25e-05	no	no	0.025	1.25e-06	no	no	Lactococcus
asv_1805	0.025	1.625e-05	no	no	0.105263	3.55263e-05	no	no	0	0	no	no	0	0	no	no	Klebsiella
asv_1806	0.025	1.25e-06	no	no	0.105263	1.71053e-05	no	no	0.025	3.75e-06	no	no	0	0	no	no	Enterobacter
asv_1807	0	0	no	no	0	0	no	no	0	0	no	no	0	0	no	no	Bacillus
asv_1808	0	0	no	no	0	0	no	no	0	0	no	no	0	0	no	no	Limosilactobacillus
asv_1809	0.1	6.25e-06	no	no	0.0789474	5.26316e-06	no	no	0.025	1.25e-06	no	no	0.15	2.75e-05	no	no	Emticicia
asv_1810	0	0	no	no	0.0526316	1.57895e-05	no	no	0	0	no	no	0	0	no	no	Empedobacter
asv_1811	0.025	4.625e-05	no	no	0	0	no	no	0	0	no	no	0	0	no	no	Unclassified Enterobacteriaceae
asv_1812	0.025	8.75e-06	no	no	0.0263158	9.21053e-06	no	no	0	0	no	no	0	0	no	no	Vagococcus
asv_1813	0.025	2e-05	no	no	0	0	no	no	0	0	no	no	0	0	no	no	Enterobacter
asv_1814	0	0	no	no	0	0	no	no	0	0	no	no	0	0	no	no	Bacillus
asv_1815	0.05	1.125e-05	no	no	0.0263158	3.94737e-06	no	no	0	0	no	no	0.05	1.75e-05	no	no	Providencia
asv_1816	0	0	no	no	0	0	no	no	0	0	no	no	0.025	2.625e-05	no	no	Morganella
asv_1817	0.025	5e-06	no	no	0.0263158	5.26316e-06	no	no	0.025	3.75e-06	no	no	0.05	5e-06	no	no	Enterobacter
asv_1818	0	0	no	no	0	0	no	no	0	0	no	no	0	0	no	no	Unclassified Caryophanales
asv_1819	0	0	no	no	0	0	no	no	0.075	1e-05	no	no	0	0	no	no	Bacillus
asv_1820	0.075	1.25e-05	no	no	0.131579	1.97368e-05	no	no	0.05	7.5e-06	no	no	0.05	3.75e-06	no	no	Enterobacter
asv_1821	0.05	1e-05	no	no	0.0789474	1.44737e-05	no	no	0.025	1.25e-06	no	no	0.025	2.5e-06	no	no	Klebsiella
asv_1822	0.175	1.875e-05	no	no	0.105263	1.05263e-05	no	no	0	0	no	no	0	0	no	no	Cosenzaea
asv_1823	0	0	no	no	0.0263158	1.05263e-05	no	no	0	0	no	no	0.025	1.25e-06	no	no	Stenotrophomonas
asv_1824	0.05	2.5e-06	no	no	0.0789474	3.94737e-06	no	no	0	0	no	no	0.05	2.5e-06	no	no	Providencia
asv_1825	0.075	6.25e-06	no	no	0.0526316	5.26316e-06	no	no	0.05	3.75e-06	no	no	0.025	2.5e-06	no	no	Bacillus
asv_1826	0	0	no	no	0	0	no	no	0	0	no	no	0	0	no	no	Limosilactobacillus
asv_1827	0.025	1.25e-06	no	no	0	0	no	no	0	0	no	no	0.075	1.125e-05	no	no	Enterobacter
asv_1828	0	0	no	no	0.0263158	6.57895e-06	no	no	0.025	1.25e-06	no	no	0.075	2.5e-05	no	no	Providencia
asv_1829	0	0	no	no	0	0	no	no	0	0	no	no	0	0	no	no	Bacillus
asv_1830	0.05	3.75e-06	no	no	0.0263158	2.63158e-06	no	no	0	0	no	no	0.075	1.625e-05	no	no	Bacillus
asv_1831	0.2	1.25e-05	no	no	0.131579	9.21053e-06	no	no	0.05	2.5e-06	no	no	0.125	8.75e-06	no	no	Lactococcus
asv_1832	0	0	no	no	0	0	no	no	0.025	5e-06	no	no	0.1	1.5e-05	no	no	Aeromonas
asv_1833	0	0	no	no	0	0	no	no	0	0	no	no	0.1	3.625e-05	no	no	Providencia
asv_1834	0.025	1.25e-05	no	no	0	0	no	no	0	0	no	no	0	0	no	no	Enterobacter
asv_1835	0.05	5e-06	no	no	0	0	no	no	0	0	no	no	0	0	no	no	Citrobacter
asv_1836	0.025	1.25e-06	no	no	0.0263158	1.31579e-06	no	no	0.225	1.375e-05	no	no	0.025	1.25e-06	no	no	Enterococcus
asv_1837	0.125	1.875e-05	no	no	0.0789474	1.71053e-05	no	no	0	0	no	no	0.05	7.5e-06	no	no	Providencia
asv_1838	0	0	no	no	0	0	no	no	0	0	no	no	0	0	no	no	Kluyvera
asv_1839	0	0	no	no	0.0526316	2.63158e-05	no	no	0	0	no	no	0	0	no	no	Acinetobacter
asv_1840	0	0	no	no	0	0	no	no	0	0	no	no	0.1	5e-06	no	no	Sphingobium
asv_1841	0.1	6.25e-06	no	no	0.0789474	7.89474e-06	no	no	0.1	6.25e-06	no	no	0.025	2.5e-06	no	no	Lactococcus
asv_1842	0.025	2.5e-06	no	no	0	0	no	no	0	0	no	no	0.15	1.125e-05	no	no	Providencia
asv_1843	0	0	no	no	0	0	no	no	0.1	6.25e-06	no	no	0.075	1e-05	no	no	Enterococcus
asv_1844	0.05	2.5e-06	no	no	0.0789474	5.26316e-06	no	no	0	0	no	no	0	0	no	no	Pseudomonas
asv_1845	0	0	no	no	0.0263158	5.26316e-06	no	no	0	0	no	no	0.025	1.25e-06	no	no	Klebsiella
asv_1846	0.025	1.25e-06	no	no	0.0263158	5.26316e-06	no	no	0.075	1.25e-05	no	no	0	0	no	no	Enterobacter
asv_1847	0	0	no	no	0	0	no	no	0.025	3e-05	no	no	0	0	no	no	Providencia
asv_1848	0.075	3.75e-06	no	no	0.0526316	2.63158e-06	no	no	0.05	1e-05	no	no	0	0	no	no	Serratia
asv_1849	0	0	no	no	0.0789474	1.31579e-05	no	no	0	0	no	no	0	0	no	no	Chishuiella
asv_1850	0	0	no	no	0	0	no	no	0	0	no	no	0	0	no	no	Bacillus
asv_1851	0.05	3.375e-05	no	no	0.0526316	3.55263e-05	no	no	0.025	1.25e-06	no	no	0	0	no	no	Acinetobacter
asv_1852	0.1	1.875e-05	no	no	0.0789474	1.84211e-05	no	no	0	0	no	no	0.075	1.25e-05	no	no	Unclassified Morganellaceae
asv_1853	0	0	no	no	0.0526316	6.57895e-06	no	no	0	0	no	no	0.1	2.5e-05	no	no	Comamonas
asv_1854	0	0	no	no	0	0	no	no	0.025	1.25e-06	no	no	0.175	1.5e-05	no	no	Providencia
asv_1855	0.025	2.5e-06	no	no	0.0789474	3.94737e-06	no	no	0.15	8.75e-06	no	no	0.05	3.75e-06	no	no	Enterococcus
asv_1856	0	0	no	no	0	0	no	no	0.075	1.375e-05	no	no	0	0	no	no	Providencia
asv_1857	0	0	no	no	0	0	no	no	0	0	no	no	0.125	2e-05	no	no	Providencia
asv_1858	0.05	3.75e-06	no	no	0	0	no	no	0	0	no	no	0.05	1.75e-05	no	no	Enterobacter
asv_1859	0.1	5e-06	no	no	0.0789474	3.94737e-06	no	no	0	0	no	no	0	0	no	no	Unclassified Enterobacteriaceae
asv_1860	0	0	no	no	0.0526316	1.31579e-05	no	no	0	0	no	no	0	0	no	no	Chryseobacterium
asv_1861	0.15	8.75e-06	no	no	0.0526316	2.63158e-06	no	no	0.025	1.25e-06	no	no	0	0	no	no	Enterococcus
asv_1862	0	0	no	no	0	0	no	no	0.025	2e-05	no	no	0	0	no	no	Klebsiella
asv_1863	0.075	3.75e-06	no	no	0.105263	1.18421e-05	no	no	0	0	no	no	0	0	no	no	Sphingobacterium
asv_1864	0.05	1.75e-05	no	no	0.0526316	1.84211e-05	no	no	0	0	no	no	0.125	1.375e-05	no	no	Pseudorhodoferax
asv_1865	0	0	no	no	0	0	no	no	0	0	no	no	0	0	no	no	Bacillus
asv_1866	0.125	1.25e-05	no	no	0.0789474	5.26316e-06	no	no	0.025	1.25e-06	no	no	0.05	7.5e-06	no	no	Listeria
asv_1867	0.1	6.25e-06	no	no	0.0789474	5.26316e-06	no	no	0	0	no	no	0.025	2.5e-06	no	no	Sphingobacterium
asv_1868	0	0	no	no	0	0	no	no	0	0	no	no	0	0	no	no	Acinetobacter
asv_1869	0.025	2.5e-06	no	no	0.0263158	2.63158e-06	no	no	0.15	2.75e-05	no	no	0	0	no	no	Unclassified Enterobacteriaceae
asv_1870	0.1	1.375e-05	no	no	0.0526316	5.26316e-06	no	no	0	0	no	no	0	0	no	no	Cosenzaea
asv_1871	0.025	2.5e-05	no	no	0.0263158	2.63158e-05	no	no	0	0	no	no	0	0	no	no	Unclassified Enterobacteriaceae
asv_1872	0.025	3.75e-06	no	no	0.0526316	9.21053e-06	no	no	0	0	no	no	0	0	no	no	Comamonas
asv_1873	0.05	5e-06	no	no	0.0526316	6.57895e-06	no	no	0	0	no	no	0.025	3.75e-06	no	no	Salmonella
asv_1874	0.05	8.75e-06	no	no	0.0526316	7.89474e-06	no	no	0.025	1.25e-06	no	no	0.075	1e-05	no	no	Unclassified Lactobacillales
asv_1875	0.125	8.75e-06	no	no	0.0526316	5.26316e-06	no	no	0.025	1.25e-06	no	no	0.075	3.75e-06	no	no	Bacillus
asv_1876	0	0	no	no	0	0	no	no	0	0	no	no	0	0	no	no	Bacillus
asv_1877	0.1	8.75e-06	no	no	0.0526316	6.57895e-06	no	no	0	0	no	no	0	0	no	no	Microvirga
asv_1878	0.1	7.5e-06	no	no	0.0263158	1.31579e-06	no	no	0	0	no	no	0.175	2.5e-05	no	no	Emticicia
asv_1879	0	0	no	no	0	0	no	no	0	0	no	no	0.1	2.75e-05	no	no	Unclassified Enterobacteriaceae
asv_1880	0.025	1.25e-05	no	no	0	0	no	no	0	0	no	no	0	0	no	no	Enterobacter
asv_1881	0	0	no	no	0.0263158	2.5e-05	no	no	0	0	no	no	0	0	no	no	Klebsiella
asv_1882	0.1	2.25e-05	no	no	0.0526316	7.89474e-06	no	no	0.025	1.25e-06	no	no	0.05	1e-05	no	no	Listeria
asv_1883	0.125	2e-05	no	no	0.105263	1.44737e-05	no	no	0.025	2.5e-06	no	no	0.05	6.25e-06	no	no	Staphylococcus
asv_1884	0.025	2e-05	no	no	0	0	no	no	0.05	3.75e-06	no	no	0	0	no	no	Morganella
asv_1885	0.075	3.125e-05	no	no	0.0789474	2.10526e-05	no	no	0	0	no	no	0.05	1.625e-05	no	no	Enterobacter
asv_1886	0	0	no	no	0.0789474	2.23684e-05	no	no	0	0	no	no	0	0	no	no	Empedobacter
asv_1887	0	0	no	no	0	0	no	no	0	0	no	no	0.025	1.25e-05	no	no	Staphylococcus
asv_1888	0.05	2.5e-06	no	no	0.0526316	2.63158e-06	no	no	0.025	1.25e-06	no	no	0.175	1.125e-05	no	no	Enterococcus
asv_1889	0	0	no	no	0.0263158	1.31579e-06	no	no	0.05	7.5e-06	no	no	0	0	no	no	Unclassified Enterobacteriaceae
asv_1890	0	0	no	no	0	0	no	no	0	0	no	no	0	0	no	no	Bacillus
asv_1891	0.1	8.75e-06	no	no	0.0789474	7.89474e-06	no	no	0.1	8.75e-06	no	no	0	0	no	no	NA
asv_1892	0.05	1.375e-05	no	no	0	0	no	no	0.05	5e-06	no	no	0	0	no	no	Morganella
asv_1893	0.375	3.375e-05	no	no	0.131579	1.44737e-05	no	no	0	0	no	no	0	0	no	no	Leadbetterella
asv_1894	0	0	no	no	0	0	no	no	0	0	no	no	0.025	3.75e-05	no	no	Klebsiella
asv_1895	0	0	no	no	0	0	no	no	0	0	no	no	0	0	no	no	Providencia
asv_1896	0	0	no	no	0	0	no	no	0	0	no	no	0	0	no	no	Acinetobacter
asv_1897	0	0	no	no	0	0	no	no	0	0	no	no	0	0	no	no	Bacillus
asv_1898	0.025	3.5e-05	no	no	0.0263158	3.68421e-05	no	no	0	0	no	no	0	0	no	no	Serratia
asv_1899	0.025	1.25e-06	no	no	0.0263158	1.31579e-06	no	no	0	0	no	no	0.075	3e-05	no	no	Aeromonas
asv_1900	0.025	1.375e-05	no	no	0.0263158	1.44737e-05	no	no	0	0	no	no	0	0	no	no	Serratia
asv_1901	0	0	no	no	0	0	no	no	0	0	no	no	0.05	1.375e-05	no	no	Enterobacter
asv_1902	0	0	no	no	0.0263158	1.57895e-05	no	no	0	0	no	no	0	0	no	no	Klebsiella
asv_1903	0	0	no	no	0	0	no	no	0.075	3.75e-06	no	no	0.025	1.25e-06	no	no	Enterococcus
asv_1904	0.05	1.25e-05	no	no	0.0263158	9.21053e-06	no	no	0.025	1.25e-06	no	no	0.05	1e-05	no	no	Morganella
asv_1905	0.125	2.125e-05	no	no	0.0789474	1.97368e-05	no	no	0	0	no	no	0.025	1.25e-06	no	no	Enterobacter
asv_1906	0	0	no	no	0	0	no	no	0	0	no	no	0.1	1.25e-05	no	no	Providencia
asv_1907	0.05	5e-06	no	no	0	0	no	no	0.025	2.5e-06	no	no	0.025	8.75e-06	no	no	Escherichia/Shigella
asv_1908	0	0	no	no	0	0	no	no	0	0	no	no	0	0	no	no	Providencia
asv_1909	0	0	no	no	0	0	no	no	0	0	no	no	0	0	no	no	Bacillus
asv_1910	0.025	1.125e-05	no	no	0.0263158	1.18421e-05	no	no	0	0	no	no	0	0	no	no	Klebsiella
asv_1911	0	0	no	no	0	0	no	no	0	0	no	no	0.025	1.25e-05	no	no	Staphylococcus
asv_1912	0.05	2.5e-06	no	no	0.0263158	3.94737e-06	no	no	0	0	no	no	0	0	no	no	Sphingobacterium
asv_1913	0.025	3.75e-06	no	no	0.0263158	3.94737e-06	no	no	0.025	1.25e-06	no	no	0.075	6.25e-06	no	no	Moellerella
asv_1914	0.025	1.25e-06	no	no	0.0263158	1.31579e-06	no	no	0.15	1.5e-05	no	no	0	0	no	no	Chryseobacterium
asv_1915	0.025	3.75e-06	no	no	0	0	no	no	0	0	no	no	0.05	2.5e-05	no	no	Limosilactobacillus
asv_1916	0.05	1.75e-05	no	no	0.0526316	2.63158e-06	no	no	0.125	7.5e-06	no	no	0	0	no	no	Citrobacter
asv_1917	0.1	2e-05	no	no	0.0526316	9.21053e-06	no	no	0.025	1.25e-06	no	no	0	0	no	no	Orbus
asv_1918	0.05	3.75e-06	no	no	0.0526316	3.94737e-06	no	no	0.075	5e-06	no	no	0.1	6.25e-06	no	no	Lactococcus
asv_1919	0.05	3.75e-06	no	no	0.0263158	1.31579e-06	no	no	0.05	2.5e-06	no	no	0.025	2.5e-06	no	no	Bacillus
asv_1920	0	0	no	no	0	0	no	no	0	0	no	no	0	0	no	no	Bacillus
asv_1921	0.1	1.125e-05	no	no	0.0263158	1.31579e-06	no	no	0.025	1.25e-06	no	no	0.025	3.75e-06	no	no	Enterococcus
asv_1922	0	0	no	no	0.0263158	2.36842e-05	no	no	0	0	no	no	0	0	no	no	Providencia
asv_1923	0.05	5e-06	no	no	0.0263158	2.63158e-06	no	no	0.025	1.25e-06	no	no	0	0	no	no	Enterobacter
asv_1924	0	0	no	no	0	0	no	no	0.125	1.375e-05	no	no	0	0	no	no	Providencia
asv_1925	0	0	no	no	0	0	no	no	0.025	2.375e-05	no	no	0	0	no	no	Providencia
asv_1926	0.1	1.25e-05	no	no	0.0526316	5.26316e-06	no	no	0.025	2.5e-06	no	no	0	0	no	no	Providencia
asv_1927	0.125	1.75e-05	no	no	0.0526316	3.94737e-06	no	no	0.025	1.25e-06	no	no	0	0	no	no	Enterobacter
asv_1928	0.025	1.25e-06	no	no	0.0263158	1.31579e-06	no	no	0.175	1.25e-05	no	no	0	0	no	no	Enterococcus
asv_1929	0	0	no	no	0.0263158	3.94737e-06	no	no	0	0	no	no	0	0	no	no	Pantoea
asv_1930	0	0	no	no	0	0	no	no	0	0	no	no	0	0	no	no	Bacillus
asv_1931	0	0	no	no	0.0526316	2.63158e-06	no	no	0.025	1.25e-06	no	no	0.075	1.25e-05	no	no	Roseateles
asv_1932	0.075	6.25e-06	no	no	0.0526316	2.63158e-06	no	no	0	0	no	no	0.05	1.25e-05	no	no	Listeria
asv_1933	0.025	1e-05	no	no	0	0	no	no	0	0	no	no	0	0	no	no	Providencia
asv_1934	0	0	no	no	0	0	no	no	0.075	5e-06	no	no	0.025	5e-06	no	no	Vagococcus
asv_1935	0.025	1.25e-06	no	no	0.0263158	1.31579e-06	no	no	0	0	no	no	0.15	1e-05	no	no	Vagococcus
asv_1936	0	0	no	no	0	0	no	no	0	0	no	no	0	0	no	no	Bacillus
asv_1937	0.025	1.625e-05	no	no	0	0	no	no	0	0	no	no	0	0	no	no	Providencia
asv_1938	0.025	1.375e-05	no	no	0.0263158	1.44737e-05	no	no	0	0	no	no	0	0	no	no	Unclassified Morganellaceae
asv_1939	0.175	1.75e-05	no	no	0.105263	6.57895e-06	no	no	0.025	1.25e-06	no	no	0	0	no	no	Enterococcus
asv_1940	0.05	1.375e-05	no	no	0.0263158	1.31579e-05	no	no	0.025	2.5e-06	no	no	0	0	no	no	Unclassified Bacteria
asv_1941	0	0	no	no	0	0	no	no	0.025	1.25e-05	no	no	0	0	no	no	Providencia
asv_1942	0.025	1.25e-06	no	no	0.0263158	1.31579e-06	no	no	0	0	no	no	0.025	3e-05	no	no	Tsukamurella
asv_1943	0.15	7.5e-06	no	no	0.105263	9.21053e-06	no	no	0	0	no	no	0	0	no	no	Sphingobacterium
asv_1944	0.05	3.75e-06	no	no	0.0263158	2.63158e-06	no	no	0.025	2.5e-06	no	no	0.05	2.5e-06	no	no	Vagococcus
asv_1945	0.125	1.375e-05	no	no	0.0789474	7.89474e-06	no	no	0.025	1.25e-06	no	no	0.025	1.375e-05	no	no	Listeria
asv_1946	0.05	2.5e-06	no	no	0.105263	1.18421e-05	no	no	0	0	no	no	0	0	no	no	Brucella
asv_1947	0	0	no	no	0	0	no	no	0.025	8.75e-06	no	no	0	0	no	no	Enterobacter
asv_1948	0.025	3.75e-06	no	no	0	0	no	no	0	0	no	no	0	0	no	no	Vagococcus
asv_1949	0.025	1.625e-05	no	no	0	0	no	no	0	0	no	no	0	0	no	no	Empedobacter
asv_1950	0.175	1.375e-05	no	no	0.0789474	5.26316e-06	no	no	0	0	no	no	0.025	1.25e-06	no	no	Orbus
asv_1951	0	0	no	no	0	0	no	no	0	0	no	no	0	0	no	no	Bacillus
asv_1952	0	0	no	no	0	0	no	no	0.025	1.125e-05	no	no	0	0	no	no	Providencia
asv_1953	0.075	5e-06	no	no	0.0263158	1.31579e-06	no	no	0	0	no	no	0.025	2.5e-06	no	no	Lactococcus
asv_1954	0.075	2.25e-05	no	no	0.0526316	2.63158e-06	no	no	0.075	7.5e-06	no	no	0	0	no	no	Citrobacter
asv_1955	0.075	1.125e-05	no	no	0.0263158	6.57895e-06	no	no	0.05	3.75e-06	no	no	0	0	no	no	Unclassified Orbaceae
asv_1956	0	0	no	no	0	0	no	no	0	0	no	no	0.15	4e-05	no	no	Alkanindiges
asv_1957	0.025	8.75e-06	no	no	0	0	no	no	0	0	no	no	0	0	no	no	Enterobacter
asv_1958	0.025	1.375e-05	no	no	0.0263158	1.44737e-05	no	no	0	0	no	no	0	0	no	no	Vagococcus
asv_1959	0	0	no	no	0	0	no	no	0	0	no	no	0.025	8.75e-06	no	no	Morganella
asv_1960	0	0	no	no	0.0263158	2.76316e-05	no	no	0	0	no	no	0	0	no	no	Klebsiella
asv_1961	0.15	1.75e-05	no	no	0.105263	1.18421e-05	no	no	0	0	no	no	0	0	no	no	Bacillus
asv_1962	0	0	no	no	0	0	no	no	0.075	1.25e-05	no	no	0	0	no	no	Enterobacter
asv_1963	0.025	3e-05	no	no	0.0263158	3.15789e-05	no	no	0	0	no	no	0	0	no	no	Enterococcus
asv_1964	0.05	2.5e-06	no	no	0	0	no	no	0	0	no	no	0	0	no	no	Sphingobacterium
asv_1965	0	0	no	no	0	0	no	no	0	0	no	no	0	0	no	no	Lactococcus
asv_1966	0	0	no	no	0	0	no	no	0	0	no	no	0.025	1.25e-05	no	no	Providencia
asv_1967	0	0	no	no	0.0263158	1.31579e-06	no	no	0.125	1.25e-05	no	no	0.05	3.75e-06	no	no	Unclassified Lactobacillales
asv_1968	0	0	no	no	0	0	no	no	0	0	no	no	0	0	no	no	Bacillus
asv_1969	0	0	no	no	0.0263158	1.57895e-05	no	no	0	0	no	no	0	0	no	no	Unclassified Enterobacterales
asv_1970	0.075	1e-05	no	no	0.0526316	9.21053e-06	no	no	0	0	no	no	0.05	2.5e-06	no	no	Enterobacter
asv_1971	0	0	no	no	0	0	no	no	0	0	no	no	0.025	1.375e-05	no	no	Providencia
asv_1972	0	0	no	no	0	0	no	no	0	0	no	no	0	0	no	no	Bacillus
asv_1973	0	0	no	no	0	0	no	no	0	0	no	no	0	0	no	no	Bacillus
asv_1974	0	0	no	no	0	0	no	no	0	0	no	no	0	0	no	no	Bacillus
asv_1975	0	0	no	no	0.0526316	7.89474e-06	no	no	0.025	1.25e-06	no	no	0	0	no	no	Chryseobacterium
asv_1976	0.05	2.25e-05	no	no	0.0526316	2.36842e-05	no	no	0.025	1.25e-06	no	no	0	0	no	no	Acinetobacter
asv_1977	0	0	no	no	0	0	no	no	0.05	6.25e-06	no	no	0	0	no	no	Rhodococcus
asv_1978	0	0	no	no	0	0	no	no	0	0	no	no	0	0	no	no	Enterobacter
asv_1979	0.05	1.75e-05	no	no	0.0526316	1.84211e-05	no	no	0	0	no	no	0	0	no	no	Terrimonas
asv_1980	0	0	no	no	0.0526316	1.57895e-05	no	no	0	0	no	no	0	0	no	no	Chryseobacterium
asv_1981	0.025	5e-06	no	no	0.0526316	6.57895e-06	no	no	0	0	no	no	0.025	1.25e-06	no	no	Providencia
asv_1982	0	0	no	no	0	0	no	no	0.175	1.125e-05	no	no	0	0	no	no	Unclassified Lactobacillales
asv_1983	0.075	6.25e-06	no	no	0.0263158	3.94737e-06	no	no	0	0	no	no	0.05	2.125e-05	no	no	Unclassified Enterobacteriaceae
asv_1984	0.075	1.5e-05	no	no	0.0526316	1.05263e-05	no	no	0	0	no	no	0	0	no	no	Brevundimonas
asv_1985	0	0	no	no	0	0	no	no	0	0	no	no	0	0	no	no	Unclassified Bacillaceae
asv_1986	0.075	1.25e-05	no	no	0.0526316	9.21053e-06	no	no	0.05	5e-06	no	no	0.025	1.25e-06	no	no	Bacillus
asv_1987	0.075	7.5e-06	no	no	0.0526316	6.57895e-06	no	no	0.05	5e-06	no	no	0.05	1e-05	no	no	Enterococcus
asv_1988	0	0	no	no	0	0	no	no	0	0	no	no	0.025	3.375e-05	no	no	Enterobacter
asv_1989	0	0	no	no	0	0	no	no	0	0	no	no	0	0	no	no	Klebsiella
asv_1990	0	0	no	no	0	0	no	no	0	0	no	no	0	0	no	no	Bacillus
asv_1991	0	0	no	no	0	0	no	no	0.025	1.375e-05	no	no	0	0	no	no	Providencia
asv_1992	0.025	2.5e-06	no	no	0.0263158	2.63158e-06	no	no	0.025	1.25e-06	no	no	0.025	1.25e-06	no	no	Aquabacter
asv_1993	0.025	3.75e-06	no	no	0.0263158	3.94737e-06	no	no	0.025	1.25e-06	no	no	0.125	8.75e-06	no	no	Providencia
asv_1994	0.1	8.75e-06	no	no	0.0263158	2.63158e-06	no	no	0	0	no	no	0	0	no	no	Enterococcus
asv_1995	0	0	no	no	0	0	no	no	0	0	no	no	0	0	no	no	Providencia
asv_1996	0.025	1e-05	no	no	0	0	no	no	0	0	no	no	0	0	no	no	Unclassified Enterobacterales
asv_1997	0.025	1e-05	no	no	0.0263158	1.05263e-05	no	no	0	0	no	no	0	0	no	no	Cosenzaea
[truncated: 1,099 more rows]
